# Supplementary material for: Slow update of internal representations impedes synchronization in autism
Source: Nat Commun. 2021 Sep 14;12:5439. doi: 10.1038/s41467-021-25740-y (PMC8440645; doi:10.1038/s41467-021-25740-y)
Supplement: Supplementary file 4 — Source Data [file 41467_2021_25740_MOESM4_ESM.xlsx]

## Sheet: Figure 1b
Group	Mean Asynchrony
CON	-8.28156
CON	-31.2468
CON	-49.959
CON	-23.1375
CON	2.51622
CON	-50.1384
CON	-30.593
CON	-50.2051
CON	-34.9626
CON	-30.4101
CON	-32.2172
CON	-47.7126
CON	-40.5946
CON	-24.2794
CON	-34.3319
CON	-57.8487
CON	-64.6353
CON	-13.7315
CON	-25.8385
CON	-42.7756
CON	-12.0508
CON	-22.2823
CON	-25.9359
CON	-46.1777
CON	-7.37635
CON	-43.4108
CON	-48.7849
CON	-15.2864
CON	-54.7998
CON	-32.6021
CON	-77.1943
CON	-26.7563
CON	-41.9872
CON	-13.5054
CON	-25.7415
CON	-20.5096
CON	-47.612
CON	-8.06184
CON	-29.1937
CON	-22.7313
CON	-11.7324
CON	-6.06852
CON	-45.6433
CON	-37.9592
CON	-33.4305
CON	-78.2471
CON	-53.0065
DYS	-20.3095
DYS	-41.38
DYS	-29.0037
DYS	-33.1606
DYS	-23.2973
DYS	-43.4697
DYS	-10.1989
DYS	-36.8105
DYS	-30.0662
DYS	-41.3213
DYS	-31.5152
DYS	-23.196
DYS	1.3392
DYS	-77.7349
DYS	-60.3453
DYS	-37.6186
DYS	-10.4933
DYS	-17.8127
DYS	-19.0333
DYS	-64.6448
DYS	-42.8962
DYS	-22.9467
DYS	-13.2612
DYS	-1.65207
DYS	-4.90875
DYS	-55.832
DYS	-40.1607
DYS	-44.485
DYS	-41.9057
DYS	-21.778
DYS	-16.2659
DYS	-86.7826
ASD	-20.1574
ASD	-23.4035
ASD	-12.1806
ASD	-100.363
ASD	17.0806
ASD	-108.633
ASD	-4.86235
ASD	-14.7394
ASD	-19.6147
ASD	-6.99378
ASD	-23.3245
ASD	-29.729
ASD	-59.5103
ASD	-59.4361
ASD	-30.792
ASD	-23.7497
ASD	-8.12494
ASD	-68.3523
ASD	-55.3007
ASD	-33.8535
ASD	-40.3603
ASD	-57.5546
ASD	-37.4672
ASD	22.8643
ASD	-51.2735
ASD	-45.7712
ASD	-95.6865
ASD	-25.2879
ASD	-24.0127
ASD	-129.517

## Sheet: Figure 1c
Group	Standard Deviation
CON	20.0175
CON	24.1062
CON	26.4487
CON	53.2297
CON	33.4148
CON	26.3743
CON	35.2652
CON	25.735
CON	26.5921
CON	30.6417
CON	31.7067
CON	73.8093
CON	27.2376
CON	30.9339
CON	35.3146
CON	70.832
CON	19.7134
CON	33.7444
CON	44.4601
CON	37.1816
CON	31.72
CON	21.2744
CON	26.663
CON	33.5977
CON	24.5303
CON	29.5752
CON	33.1754
CON	31.3324
CON	47.1436
CON	25.3798
CON	39.5639
CON	30.2321
CON	28.8402
CON	27.1695
CON	19.2981
CON	27.1453
CON	36.1214
CON	23.1768
CON	32.8151
CON	28.3962
CON	29.2738
CON	18.2428
CON	36.1879
CON	22.6213
CON	32.3878
CON	55.3004
CON	58.448
DYS	32.2192
DYS	21.7103
DYS	40.0738
DYS	34.1183
DYS	23.6658
DYS	36.3988
DYS	19.9225
DYS	36.5035
DYS	24.2417
DYS	38.8469
DYS	23.9151
DYS	27.5536
DYS	25.4967
DYS	45.2936
DYS	28.1837
DYS	45.5974
DYS	40.4799
DYS	18.0626
DYS	27.6893
DYS	23.3181
DYS	33.2979
DYS	37.8297
DYS	41.0005
DYS	51.6854
DYS	18.6287
DYS	41.4506
DYS	37.4148
DYS	25.4775
DYS	23.8243
DYS	25.0051
DYS	17.3826
DYS	77.5975
ASD	85.0872
ASD	41.7638
ASD	26.2523
ASD	39.873
ASD	90.1905
ASD	50.2179
ASD	38.7688
ASD	22.9129
ASD	32.6171
ASD	15.0737
ASD	65.0734
ASD	18.3871
ASD	34.1591
ASD	111.612
ASD	38.8947
ASD	58.8204
ASD	19.9573
ASD	48.9539
ASD	53.3266
ASD	33.8219
ASD	100.387
ASD	31.6756
ASD	42.2684
ASD	58.1196
ASD	17.0385
ASD	41.0408
ASD	57.903
ASD	95.1946
ASD	25.4652
ASD	82.1476

## Sheet: Figure 2a
2d-histograms			Regression
Asynchrony t	Asynchrony t+1		Intercept	Slope
9.5297	31.6547		-0.381401	0.585249
31.6547	5.7797
5.7797	5.6547		Asynch t values	Asynch t+1 values
5.6547	2.5297		-240	-140.841
2.5297	-4.9703		300	175.193
-4.9703	7.9047
7.9047	-19.8453
-19.8453	-26.3453
-26.3453	-4.3453
-4.3453	-7.9703
-7.9703	11.9047
11.9047	35.1547
35.1547	4.4047
4.4047	-24.3453
-24.3453	-17.4703
-17.4703	17.1547
17.1547	-35.4703
-35.4703	-3.7203
-3.7203	-17.4703
-17.4703	-0.970297
-0.970297	39.9047
39.9047	-5.2203
-5.2203	-11.7203
-11.7203	-0.845297
-0.845297	-4.2203
-4.2203	-0.595297
-0.595297	24.4047
24.4047	-4.3453
-4.3453	-7.2203
-7.2203	0.154703
0.154703	26.9047
26.9047	-8.4703
-8.4703	-20.8453
-20.8453	-23.2203
-23.2203	3.6547
3.6547	-3.3453
-3.3453	-24.3453
-24.3453	-0.345297
-0.345297	22.1547
22.1547	-1.2203
-1.2203	-6.4703
-6.4703	20.6547
20.6547	14.4047
14.4047	32.7797
32.7797	-25.0953
-25.0953	-26.9703
-26.9703	-28.7203
-28.7203	7.5297
7.5297	-0.220297
-0.220297	0.154703
0.154703	28.7797
28.7797	32.1547
32.1547	-3.3453
-3.3453	-14.4703
-14.4703	-33.0953
-33.0953	-6.5953
-6.5953	-4.0953
-4.0953	-9.5953
-9.5953	7.7797
7.7797	-12.9703
-12.9703	-30.4703
-30.4703	-31.5953
-31.5953	-26.7203
-26.7203	-16.2203
-16.2203	-13.0953
-13.0953	-4.7203
-4.7203	-18.3453
-18.3453	-19.2203
-19.2203	-14.0953
-14.0953	14.5297
14.5297	31.0297
31.0297	22.9047
22.9047	31.4047
31.4047	50.1547
50.1547	-57.4703
-57.4703	-12.3453
-12.3453	8.1547
8.1547	7.2797
7.2797	-4.8453
-4.8453	5.4047
5.4047	5.7797
5.7797	8.1547
8.1547	5.5297
5.5297	19.6547
19.6547	1.1547
1.1547	-24.0953
-24.0953	-12.8453
-12.8453	-7.2203
-7.2203	0.279703
0.279703	-20.0953
-20.0953	22.0297
22.0297	18.5297
18.5297	32.1547
32.1547	10.5297
10.5297	-0.845297
-0.845297	22.4047
22.4047	40.9047
40.9047	10.4047
10.4047	14.1547
14.1547	-10.8453
-9.21658	-28.0916
-28.0916	-37.3416
-37.3416	-37.3416
-37.3416	-10.0916
-10.0916	-7.59158
-7.59158	-34.7166
-34.7166	-17.5916
-17.5916	-8.84158
-8.84158	-1.71658
-1.71658	-36.7166
-36.7166	-20.4666
-20.4666	23.1584
23.1584	0.158416
0.158416	3.03342
3.03342	25.0334
25.0334	11.7834
11.7834	44.1584
44.1584	-0.216584
-0.216584	12.0334
12.0334	4.28342
4.28342	6.90842
6.90842	21.2834
21.2834	-10.9666
-10.9666	-3.46658
-3.46658	40.9084
40.9084	-10.9666
-10.9666	7.40842
7.40842	3.15842
3.15842	24.7834
24.7834	-11.5916
-11.5916	-28.9666
-28.9666	-1.96658
-1.96658	-13.7166
-13.7166	-5.21658
-5.21658	6.65842
6.65842	6.15842
6.15842	34.0334
34.0334	31.7834
31.7834	20.5334
20.5334	3.15842
3.15842	-52.3416
-52.3416	6.28342
6.28342	16.1584
16.1584	-8.09158
-8.09158	-36.3416
-36.3416	-22.8416
-22.8416	-14.2166
-14.2166	-0.841584
-0.841584	-6.34158
-6.34158	-0.966584
-0.966584	21.0334
21.0334	-2.59158
-2.59158	25.6584
25.6584	2.28342
2.28342	3.78342
3.78342	17.9084
17.9084	25.2834
25.2834	23.9084
23.9084	8.65842
8.65842	14.5334
14.5334	31.5334
31.5334	-0.591584
-0.591584	-17.9666
-17.9666	-16.2166
-16.2166	1.53342
1.53342	8.53342
8.53342	-1.21658
-1.21658	13.6584
13.6584	20.7834
20.7834	15.9084
15.9084	-13.8416
-13.8416	-11.7166
-11.7166	-22.7166
-22.7166	13.2834
13.2834	-1.34158
-1.34158	-15.8416
-15.8416	-31.2166
-31.2166	-45.0916
-45.0916	-33.7166
-33.7166	-9.84158
-9.84158	-10.2166
-10.2166	14.4084
14.4084	33.9084
33.9084	23.1584
23.1584	2.28342
2.28342	18.6584
18.6584	35.2834
35.2834	-1.59158
-1.59158	9.65842
9.65842	-9.71658
-9.71658	-8.96658
-8.96658	-7.46658
-7.46658	-16.7166
-16.7166	-16.7166
-16.7166	0.408416
0.408416	27.5334
27.5334	-20.0916
-20.0916	35.7834
35.7834	16.6584
16.6584	-24.7166
132.597	52.0975
52.0975	17.7225
17.7225	-15.6525
-15.6525	-27.7775
-27.7775	-45.0275
-45.0275	-61.6525
-61.6525	19.0975
19.0975	32.7225
32.7225	38.7225
38.7225	21.9725
21.9725	28.4725
28.4725	-0.1525
-0.1525	13.7225
13.7225	20.8475
20.8475	8.3475
8.3475	15.4725
15.4725	12.7225
12.7225	5.2225
5.2225	26.7225
26.7225	24.4725
24.4725	29.7225
29.7225	9.4725
9.4725	9.9725
9.9725	18.2225
18.2225	16.7225
16.7225	-33.7775
-33.7775	-9.7775
-9.7775	-14.0275
-14.0275	-32.6525
-32.6525	-31.4025
-31.4025	-21.6525
-21.6525	-38.2775
-38.2775	-18.5275
-18.5275	-29.6525
-29.6525	1.7225
1.7225	9.5975
9.5975	-5.4025
-5.4025	-10.1525
-10.1525	2.3475
2.3475	20.3475
20.3475	17.9725
17.9725	24.9725
24.9725	2.8475
2.8475	-6.4025
-6.4025	-25.4025
-25.4025	-6.9025
-6.9025	-39.7775
-39.7775	-48.1525
-48.1525	-15.4025
-15.4025	-35.1525
-35.1525	5.7225
5.7225	-4.9025
-4.9025	-27.9025
-27.9025	-6.9025
-6.9025	-42.7775
-42.7775	-4.4025
-4.4025	12.9725
12.9725	24.3475
24.3475	30.9725
30.9725	15.2225
15.2225	4.2225
4.2225	10.0975
10.0975	17.8475
17.8475	-27.0275
-27.0275	-10.0275
-10.0275	-26.0275
-26.0275	5.0975
5.0975	-17.5275
-17.5275	18.9725
18.9725	12.3475
12.3475	-3.5275
-3.5275	-2.9025
-2.9025	1.5975
1.5975	-11.2775
-11.2775	12.8475
12.8475	15.8475
15.8475	13.0975
13.0975	4.9725
4.9725	23.2225
23.2225	-12.7775
-12.7775	-19.0275
-19.0275	1.8475
1.8475	-0.0275
-0.0275	11.2225
11.2225	-20.5275
-20.5275	4.2225
4.2225	-42.0275
-42.0275	-27.7775
-27.7775	-13.9025
-13.9025	-27.6525
-27.6525	-18.0275
-18.0275	-36.4025
-36.4025	8.7225
8.7225	12.2225
12.2225	13.4725
13.4725	-35.5275
-35.5275	24.4725
24.4725	62.3475
62.3475	8.8475
17.021	19.271
19.271	-12.229
-12.229	-1.35396
-1.35396	2.77104
2.77104	-3.60396
-3.60396	-22.729
-22.729	-2.10396
-2.10396	-17.979
-17.979	-45.354
-45.354	-40.479
-40.479	-35.229
-35.229	-5.47896
-5.47896	-0.10396
-0.10396	-34.854
-34.854	-30.854
-30.854	-46.479
-46.479	-42.229
-42.229	-16.354
-16.354	-11.354
-11.354	-12.479
-12.479	-22.604
-22.604	-0.97896
-0.97896	-1.97896
-1.97896	-7.60396
-7.60396	-9.22896
-9.22896	-13.604
-13.604	4.52104
4.52104	-14.604
-14.604	-37.104
-37.104	-25.354
-25.354	22.896
22.896	11.396
11.396	-0.22896
-0.22896	5.39604
5.39604	11.271
11.271	-6.35396
-6.35396	39.146
39.146	50.021
50.021	50.021
50.021	14.521
14.521	0.14604
0.14604	0.89604
0.89604	-15.479
-15.479	-4.10396
-4.10396	-7.97896
-7.97896	-3.97896
-3.97896	6.39604
6.39604	-13.854
-13.854	-9.85396
-9.85396	18.646
18.646	6.89604
6.89604	22.771
22.771	12.271
12.271	-23.479
-23.479	11.021
11.021	4.39604
4.39604	-16.729
-16.729	0.89604
0.89604	-3.22896
-3.22896	5.14604
5.14604	12.521
12.521	10.646
10.646	32.271
32.271	25.021
25.021	-6.10396
-6.10396	20.021
20.021	16.021
16.021	19.646
19.646	44.771
44.771	13.521
13.521	23.271
23.271	30.646
30.646	22.146
22.146	55.021
55.021	7.77104
7.77104	20.771
20.771	17.271
17.271	10.771
10.771	36.146
36.146	35.146
35.146	11.521
11.521	-10.479
-10.479	3.14604
3.14604	-14.604
-14.604	-13.104
-13.104	-3.35396
-3.35396	-35.604
-35.604	-8.47896
-8.47896	-16.604
-16.604	-24.479
-24.479	-2.35396
-2.35396	-25.479
-25.479	-8.97896
-8.97896	-27.229
-27.229	-0.85396
-0.85396	2.77104
2.77104	16.771
16.771	14.271
14.271	-19.229
-19.229	-3.10396
0.58625	36.8363
36.8363	45.9613
45.9613	37.4613
37.4613	32.2113
32.2113	44.7113
44.7113	20.0863
20.0863	24.4613
24.4613	41.9613
41.9613	19.9613
19.9613	45.0863
45.0863	45.2113
45.2113	47.9613
47.9613	23.0863
23.0863	38.5863
38.5863	40.5863
40.5863	40.0863
40.0863	54.4613
54.4613	43.0863
43.0863	40.3363
40.3363	34.5863
34.5863	19.2113
19.2113	-1.78875
-1.78875	9.58625
9.58625	26.4613
26.4613	-2.66375
-2.66375	16.2113
16.2113	-3.03875
-3.03875	-4.66375
-4.66375	10.4613
10.4613	1.46125
1.46125	-41.7887
-41.7887	-3.91375
-3.91375	-13.9137
-13.9137	-24.2887
-24.2887	-22.9137
-22.9137	1.33625
1.33625	1.21125
1.21125	15.9613
15.9613	9.96125
9.96125	-3.28875
-3.28875	13.5863
13.5863	10.8363
10.8363	-15.9137
-15.9137	19.8363
19.8363	-8.16375
-8.16375	-18.1637
-18.1637	-16.4137
-16.4137	-27.4137
-27.4137	-42.9137
-42.9137	-22.5387
-22.5387	-13.7887
-13.7887	-21.7887
-21.7887	-52.5387
-52.5387	-40.1637
-40.1637	-37.0387
-37.0387	-49.6637
-49.6637	-58.4137
-58.4137	-46.5387
-46.5387	-32.2887
-32.2887	-54.2887
-54.2887	-31.5387
-31.5387	-46.1637
-46.1637	-79.6637
-79.6637	-72.9137
-72.9137	-60.4137
-60.4137	-47.2887
-47.2887	-36.6637
-36.6637	-33.4137
-33.4137	-47.7887
-47.7887	-38.1637
-38.1637	-33.0387
-33.0387	-45.1637
-45.1637	-18.4137
-18.4137	-14.2887
-14.2887	-15.6637
-15.6637	-39.0387
-39.0387	-39.5387
-39.5387	-39.1637
-39.1637	-22.0387
-22.0387	12.7113
12.7113	15.4613
15.4613	29.8363
29.8363	17.9613
17.9613	8.71125
8.71125	16.9613
16.9613	10.5863
10.5863	27.4613
27.4613	19.7113
19.7113	-22.4137
-22.4137	49.4613
49.4613	53.3363
53.3363	45.3363
45.3363	46.7113
46.7113	43.3363
43.3363	34.8363
34.8363	21.0863
21.0863	32.2113
32.2113	23.3363
23.3363	40.5863
6.70668	20.0817
20.0817	21.4567
21.4567	28.7067
28.7067	19.3317
19.3317	0.206683
0.206683	16.5817
16.5817	13.0817
13.0817	-8.41832
-8.41832	14.5817
14.5817	1.45668
1.45668	-8.41832
-8.41832	-18.1683
-18.1683	26.8317
26.8317	17.0817
17.0817	18.7067
18.7067	7.58168
7.58168	6.45668
6.45668	-3.91832
-3.91832	0.956683
0.956683	0.706683
0.706683	-8.04332
-8.04332	5.08168
5.08168	2.08168
2.08168	-5.79332
-5.79332	9.83168
9.83168	-6.04332
-6.04332	5.70668
5.70668	-5.29332
-5.29332	10.4567
10.4567	-28.2933
-28.2933	29.7067
29.7067	9.70668
9.70668	24.2067
24.2067	12.2067
12.2067	25.9567
25.9567	-27.2933
-27.2933	4.95668
4.95668	-7.66832
-7.66832	34.3317
34.3317	-11.4183
-11.4183	-0.793317
-0.793317	-6.04332
-6.04332	-25.5433
-25.5433	-24.7933
-24.7933	-10.1683
-10.1683	-0.543317
-0.543317	-14.7933
-14.7933	-0.543317
-0.543317	-6.54332
-6.54332	-12.6683
-12.6683	8.08168
8.08168	3.20668
3.20668	-23.1683
-23.1683	9.20668
9.20668	6.58168
6.58168	-2.91832
-2.91832	2.70668
2.70668	-20.5433
-20.5433	-8.91832
-8.91832	-43.5433
-43.5433	-5.54332
-5.54332	-38.6683
-38.6683	-22.4183
-22.4183	-30.7933
-30.7933	-30.9183
-30.9183	-26.9183
-26.9183	-13.5433
-13.5433	-15.1683
-15.1683	-3.91832
-3.91832	-5.79332
-5.79332	-13.9183
-13.9183	2.33168
2.33168	0.831683
0.831683	-21.7933
-21.7933	-8.79332
-8.79332	-31.5433
-31.5433	27.9567
27.9567	57.5817
57.5817	20.3317
20.3317	29.2067
29.2067	25.5817
25.5817	30.0817
30.0817	6.83168
6.83168	19.9567
19.9567	-7.54332
-7.54332	-1.04332
-1.04332	8.20668
8.20668	8.70668
8.70668	41.7067
41.7067	-6.29332
-6.29332	-9.16832
-9.16832	-32.0433
-32.0433	7.33168
7.33168	18.5817
18.5817	15.4567
15.4567	6.70668
6.70668	-6.04332
-6.04332	-29.4183
-29.4183	-19.6683
-19.6683	-30.6683
6.48908	6.36408
6.36408	-15.8859
-15.8859	4.61408
4.61408	-13.5109
-13.5109	-10.8859
-10.8859	-41.0109
-41.0109	-41.6359
-41.6359	2.61408
2.61408	-8.88592
-8.88592	-14.2609
-14.2609	-16.7609
-16.7609	-45.0109
-45.0109	15.2391
15.2391	14.7391
14.7391	15.4891
15.4891	25.1141
25.1141	24.8641
24.8641	31.9891
31.9891	-15.8859
-15.8859	-19.0109
-19.0109	-60.3859
-60.3859	-46.3859
-46.3859	-19.8859
-19.8859	1.61408
1.61408	7.86408
7.86408	-38.2609
-38.2609	-0.135922
-0.135922	-18.3859
-18.3859	-3.76092
-3.76092	39.6141
39.6141	18.4891
18.4891	37.7391
37.7391	10.6141
10.6141	5.23908
5.23908	-7.26092
-7.26092	-12.2609
-12.2609	4.23908
4.23908	42.3641
42.3641	33.3641
33.3641	57.7391
57.7391	32.4891
32.4891	34.4891
34.4891	28.4891
28.4891	48.6141
48.6141	13.1141
13.1141	37.8641
37.8641	19.8641
19.8641	24.4891
24.4891	-2.51092
-2.51092	7.36408
7.36408	33.3641
33.3641	64.4891
64.4891	-10.7609
-10.7609	-10.0109
-10.0109	-5.26092
-5.26092	-31.7609
-31.7609	-52.6359
-52.6359	-25.0109
-25.0109	-77.6359
-77.6359	-65.1359
-65.1359	-49.1359
-49.1359	-13.3859
-13.3859	-43.2609
-43.2609	16.6141
16.6141	-11.2609
-11.2609	-35.8859
-35.8859	-44.5109
-44.5109	-99.0109
-99.0109	-12.8859
-12.8859	21.4891
21.4891	22.6141
22.6141	3.86408
3.86408	48.6141
48.6141	60.6141
60.6141	57.1141
57.1141	55.9891
55.9891	-51.3859
-51.3859	-46.5109
-46.5109	-53.1359
-53.1359	-41.8859
-41.8859	-64.1359
-64.1359	-48.5109
-48.5109	0.989078
0.989078	24.1141
24.1141	21.2391
21.2391	3.23908
3.23908	46.6141
46.6141	32.3641
32.3641	-7.38592
-7.38592	-37.0109
-37.0109	-36.6359
-36.6359	33.2391
33.2391	9.11408
9.11408	48.8641
48.8641	59.2391
59.2391	40.6141
40.6141	18.9891
18.9891	3.11408
3.11408	40.4891
40.4891	8.36408
8.36408	19.9891
19.9891	-22.3859
31.5359	-48.5891
-48.5891	-54.4641
-54.4641	-22.9641
-22.9641	-44.7141
-44.7141	-39.9641
-39.9641	-88.8391
-88.8391	68.6609
68.6609	30.9109
30.9109	-81.5891
-81.5891	4.91089
4.91089	-26.3391
-26.3391	15.9109
15.9109	8.16089
8.16089	-0.0891089
-0.0891089	15.4109
15.4109	40.7859
40.7859	11.0359
11.0359	44.1609
44.1609	102.786
102.786	33.6609
33.6609	160.161
160.161	221.661
221.661	151.661
151.661	106.161
106.161	129.286
129.286	105.661
105.661	34.0359
34.0359	-13.9641
-13.9641	-52.8391
-52.8391	-31.5891
-31.5891	-52.3391
-52.3391	27.7859
27.7859	-10.9641
-10.9641	-28.0891
-28.0891	11.1609
11.1609	-44.2141
-44.2141	66.4109
66.4109	32.7859
32.7859	-60.3391
-60.3391	-69.2141
-69.2141	-5.83911
-5.83911	7.53589
7.53589	-71.5891
-71.5891	37.2859
37.2859	18.2859
18.2859	-58.8391
-58.8391	50.7859
50.7859	53.2859
53.2859	-0.839109
-0.839109	177.036
177.036	128.661
128.661	156.411
156.411	-4.21411
-4.21411	80.7859
80.7859	8.53589
8.53589	-40.2141
-40.2141	-34.3391
-34.3391	-88.3391
-88.3391	-119.214
-119.214	-109.214
-109.214	-97.3391
-97.3391	-80.9641
-80.9641	-108.589
-108.589	4.41089
4.41089	-32.3391
-32.3391	-67.4641
-67.4641	-78.0891
-78.0891	-61.7141
-61.7141	-82.5891
-82.5891	-74.8391
-74.8391	-31.4641
-31.4641	-43.9641
-43.9641	-109.464
-109.464	-90.0891
-90.0891	-75.9641
-75.9641	-91.2141
-91.2141	66.4109
66.4109	78.6609
78.6609	85.2859
85.2859	46.2859
46.2859	3.78589
3.78589	-68.8391
-68.8391	-42.7141
-42.7141	-66.9641
-66.9641	-28.9641
-28.9641	-47.5891
-47.5891	-51.3391
-51.3391	-43.0891
-43.0891	1.66089
1.66089	-3.83911
-3.83911	-0.714109
-0.714109	-4.08911
-4.08911	-38.9641
-38.9641	-21.9641
-21.9641	10.6609
10.6609	118.661
118.661	121.786
121.786	22.7859
22.7859	12.2859
16.9406	6.94059
6.94059	10.0656
10.0656	-17.4344
-17.4344	-21.4344
-21.4344	-5.55941
-5.55941	1.19059
1.19059	-4.18441
-4.18441	-16.3094
-16.3094	6.06559
6.06559	-37.6844
-37.6844	5.69059
5.69059	-16.9344
-16.9344	2.94059
2.94059	4.56559
4.56559	2.31559
2.31559	13.4406
13.4406	12.8156
12.8156	-22.5594
-22.5594	11.0656
11.0656	-44.5594
-44.5594	20.3156
20.3156	-3.05941
-3.05941	15.5656
15.5656	-38.3094
-38.3094	-21.5594
-21.5594	-42.9344
-42.9344	-36.0594
-36.0594	-25.5594
-25.5594	-16.4344
-16.4344	-40.6844
-40.6844	-45.8094
-45.8094	-26.1844
-26.1844	-57.4344
-57.4344	-48.1844
-48.1844	6.69059
6.69059	47.1906
47.1906	1.56559
1.56559	17.0656
17.0656	24.1906
24.1906	10.1906
10.1906	-11.4344
-11.4344	15.3156
15.3156	9.81559
9.81559	-4.55941
-4.55941	-6.43441
-6.43441	20.0656
20.0656	6.19059
6.19059	3.31559
3.31559	-3.05941
-3.05941	13.6906
13.6906	-1.68441
-1.68441	30.4406
30.4406	40.1906
40.1906	8.19059
8.19059	9.56559
9.56559	-9.93441
-9.93441	2.19059
2.19059	-12.8094
-12.8094	-3.43441
-3.43441	-18.5594
-18.5594	-8.43441
-8.43441	33.9406
33.9406	-5.30941
-5.30941	-10.4344
-10.4344	-27.8094
-27.8094	-36.9344
-36.9344	-22.1844
-22.1844	-16.4344
-16.4344	0.190594
0.190594	3.94059
3.94059	-19.5594
-19.5594	1.81559
1.81559	18.5656
18.5656	-10.9344
-10.9344	2.06559
2.06559	-34.0594
-34.0594	48.5656
48.5656	25.9406
25.9406	51.0656
51.0656	65.0656
65.0656	47.1906
47.1906	-2.93441
-2.93441	11.9406
11.9406	30.8156
30.8156	-21.3094
-21.3094	17.0656
17.0656	8.81559
8.81559	32.5656
32.5656	6.31559
6.31559	17.0656
17.0656	3.81559
3.81559	5.19059
5.19059	15.4406
15.4406	10.1906
10.1906	14.6906
14.6906	32.8156
32.8156	38.9406
38.9406	-10.4344
-10.4344	-52.5594
-52.5594	0.315594
-174.723	-180.223
-180.223	-102.098
-102.098	-58.098
-58.098	-46.223
-46.223	-35.598
-35.598	-21.473
-21.473	-1.97304
-1.97304	61.652
61.652	3.27696
3.27696	27.402
27.402	18.402
18.402	-20.973
-20.973	-23.473
-23.473	-50.098
-50.098	1.27696
1.27696	-9.09804
-9.09804	-16.473
-16.473	-18.598
-18.598	-31.848
-31.848	-32.723
-32.723	-46.223
-46.223	-2.34804
-2.34804	-9.47304
-9.47304	-3.97304
-3.97304	-32.473
-32.473	-86.473
-86.473	106.402
106.402	87.277
87.277	27.777
27.777	59.902
59.902	33.027
33.027	22.152
22.152	-23.348
-23.348	-17.098
-17.098	-13.723
-13.723	5.27696
5.27696	5.90196
5.90196	9.27696
9.27696	12.277
12.277	7.77696
7.77696	63.402
63.402	11.777
11.777	-1.84804
-1.84804	-7.72304
-7.72304	-60.348
-60.348	29.277
29.277	13.902
13.902	17.527
17.527	20.527
20.527	5.90196
5.90196	3.02696
3.02696	41.402
41.402	38.652
38.652	20.777
20.777	-15.723
-15.723	-19.473
-19.473	30.027
30.027	-18.098
-18.098	-18.723
-18.723	-63.348
-63.348	-0.598039
-0.598039	21.027
21.027	-21.598
-21.598	20.152
20.152	2.90196
2.90196	-3.84804
-3.84804	-38.473
-38.473	6.15196
6.15196	21.902
21.902	48.027
48.027	-19.348
-19.348	-6.72304
-6.72304	14.277
14.277	52.652
52.652	-24.848
-24.848	-10.098
-10.098	-10.848
-10.848	31.402
31.402	32.152
32.152	9.52696
9.52696	22.652
22.652	53.527
53.527	41.152
41.152	10.777
10.777	-1.09804
-1.09804	-15.848
-15.848	-41.223
-41.223	19.652
19.652	20.277
20.277	64.277
64.277	6.15196
6.15196	-13.973
-13.973	36.277
36.277	42.152
42.152	-39.848
-39.848	-18.348
-18.348	23.152
23.152	38.527
38.527	36.152
36.152	33.027
33.027	37.652
7.61286	-7.26214
-7.26214	-7.76214
-7.76214	-7.01214
-7.01214	-49.6371
-49.6371	-47.5121
-47.5121	-9.76214
-9.76214	-27.2621
-27.2621	-12.6371
-12.6371	-34.8871
-34.8871	26.7379
26.7379	15.6129
15.6129	10.9879
10.9879	-13.7621
-13.7621	2.86286
2.86286	7.36286
7.36286	-12.1371
-12.1371	2.98786
2.98786	-8.51214
-8.51214	-16.0121
-16.0121	-40.5121
-40.5121	-15.6371
-15.6371	-5.26214
-5.26214	39.2379
39.2379	12.8629
12.8629	3.86286
3.86286	8.23786
8.23786	-0.762136
-0.762136	4.86286
4.86286	15.9879
15.9879	21.8629
21.8629	-0.137136
-0.137136	9.36286
9.36286	-20.6371
-20.6371	-14.0121
-14.0121	20.1129
20.1129	19.6129
19.6129	22.6129
22.6129	-0.137136
-0.137136	-40.5121
-40.5121	8.98786
8.98786	7.11286
7.11286	-11.6371
-11.6371	-15.2621
-15.2621	17.8629
17.8629	16.2379
16.2379	44.9879
44.9879	34.3629
34.3629	52.3629
52.3629	58.8629
58.8629	49.1129
49.1129	24.1129
24.1129	5.98786
5.98786	-12.3871
-12.3871	-1.38714
-1.38714	12.1129
12.1129	-5.26214
-5.26214	10.4879
10.4879	-6.13714
-6.13714	-3.63714
-3.63714	2.73786
2.73786	-35.3871
-35.3871	-20.2621
-20.2621	-4.13714
-4.13714	-40.2621
-40.2621	-39.8871
-39.8871	-10.8871
-10.8871	2.48786
2.48786	66.9879
66.9879	12.6129
12.6129	15.4879
15.4879	23.1129
23.1129	3.73786
3.73786	15.8629
15.8629	-13.0121
-13.0121	-20.8871
-20.8871	-14.1371
-14.1371	-36.1371
-36.1371	-22.3871
-22.3871	-26.1371
-26.1371	-1.38714
-1.38714	-1.26214
-1.26214	-3.01214
-3.01214	37.8629
37.8629	16.6129
16.6129	-11.0121
-11.0121	33.3629
33.3629	-6.01214
-6.01214	-14.5121
-14.5121	30.9879
30.9879	37.7379
37.7379	-18.1371
-18.1371	-17.3871
-17.3871	-43.8871
-43.8871	-35.5121
-35.5121	-19.8871
-19.8871	-12.7621
-12.7621	-15.0121
-15.0121	-11.7621
-11.7621	31.7379
31.7379	45.2379
45.2379	4.11286
4.11286	-33.5121
38.0388	-4.33617
-4.33617	-3.21117
-3.21117	0.163835
0.163835	-20.7112
-20.7112	9.91383
9.91383	12.7888
12.7888	23.4138
23.4138	-10.9612
-10.9612	48.0388
48.0388	19.5388
19.5388	12.9138
12.9138	42.1638
42.1638	38.4138
38.4138	37.2888
37.2888	2.41383
2.41383	-2.08617
-2.08617	48.1638
48.1638	0.913835
0.913835	14.1638
14.1638	8.41383
8.41383	-21.8362
-21.8362	12.0388
12.0388	29.2888
29.2888	32.7888
32.7888	21.1638
21.1638	-6.58617
-6.58617	63.5388
63.5388	8.41383
8.41383	9.66383
9.66383	11.6638
11.6638	10.0388
10.0388	-8.83617
-8.83617	3.66383
3.66383	-5.33617
-5.33617	5.03883
5.03883	0.038835
0.038835	23.7888
23.7888	-5.46117
-5.46117	-8.33617
-8.33617	-13.8362
-13.8362	29.2888
29.2888	26.0388
26.0388	14.9138
14.9138	9.91383
9.91383	15.4138
15.4138	35.7888
35.7888	-18.0862
-18.0862	-6.08617
-6.08617	-9.96117
-9.96117	28.6638
28.6638	-0.211165
-0.211165	25.1638
25.1638	28.0388
28.0388	-3.21117
-3.21117	-6.33617
-6.33617	-18.2112
-18.2112	16.6638
16.6638	44.4138
44.4138	24.2888
24.2888	17.2888
17.2888	21.7888
21.7888	-12.9612
-12.9612	-4.83617
-4.83617	26.2888
26.2888	4.53883
4.53883	6.41383
6.41383	5.66383
5.66383	-4.46117
-4.46117	12.2888
12.2888	11.6638
11.6638	3.16383
3.16383	31.1638
31.1638	-7.96117
-7.96117	3.16383
3.16383	1.53883
1.53883	-32.4612
-32.4612	-60.7112
-60.7112	-18.4612
-18.4612	-12.9612
-12.9612	-19.3362
-19.3362	-37.8362
-37.8362	25.5388
25.5388	-49.0862
-49.0862	-9.58617
-9.58617	30.2888
30.2888	-4.08617
-4.08617	49.9138
49.9138	-18.8362
-18.8362	-55.0862
-55.0862	-20.8362
-20.8362	-60.8362
-60.8362	-26.2112
-26.2112	-68.8362
-68.8362	-37.4612
-37.4612	-43.8362
-43.8362	-45.8362
-45.8362	-40.8362
-40.8362	-48.5862
-48.5862	-80.7112
-80.7112	-37.2112
-37.2112	-59.3362
-59.3362	-44.3362
-34.9053	-13.7803
-13.7803	-10.7803
-10.7803	23.8447
23.8447	21.4697
21.4697	11.8447
11.8447	28.7197
28.7197	-0.28034
-0.28034	39.8447
39.8447	-16.1553
-16.1553	-28.7803
-28.7803	-44.5303
-44.5303	-6.53034
-6.53034	-18.0303
-18.0303	-3.53034
-3.53034	-8.28034
-8.28034	-20.6553
-20.6553	13.5947
13.5947	1.96966
1.96966	-10.2803
-10.2803	24.2197
24.2197	17.3447
17.3447	8.59466
8.59466	17.0947
17.0947	28.2197
28.2197	11.7197
11.7197	23.5947
23.5947	22.7197
22.7197	30.4697
30.4697	-22.7803
-22.7803	30.0947
30.0947	60.0947
60.0947	29.2197
29.2197	0.96966
0.96966	3.71966
3.71966	48.2197
48.2197	43.7197
43.7197	10.5947
10.5947	1.71966
1.71966	28.8447
28.8447	-12.1553
-12.1553	23.3447
23.3447	17.7197
17.7197	2.09466
2.09466	-14.0303
-14.0303	-8.90534
-8.90534	14.3447
14.3447	18.4697
18.4697	1.21966
1.21966	14.5947
14.5947	36.4697
36.4697	19.8447
19.8447	-26.9053
-26.9053	-18.9053
-18.9053	-16.0303
-16.0303	-7.15534
-7.15534	-21.1553
-21.1553	9.59466
9.59466	10.5947
10.5947	-4.40534
-4.40534	-17.6553
-17.6553	-44.1553
-44.1553	-32.9053
-32.9053	-39.4053
-39.4053	-18.6553
-18.6553	-52.5303
-52.5303	-43.4053
-43.4053	-43.4053
-43.4053	-43.0303
-43.0303	-50.9053
-50.9053	3.84466
3.84466	1.21966
1.21966	-11.6553
-11.6553	-22.2803
-22.2803	-24.0303
-24.0303	3.71966
3.71966	-15.1553
-15.1553	-15.9053
-15.9053	-36.6553
-36.6553	-4.15534
-4.15534	-22.7803
-22.7803	-50.9053
-50.9053	27.4697
27.4697	15.3447
15.3447	-12.6553
-12.6553	-27.9053
-27.9053	-10.2803
-10.2803	-8.65534
-8.65534	-10.7803
-10.7803	20.3447
20.3447	10.5947
10.5947	37.4697
37.4697	-20.9053
-20.9053	-22.9053
-22.9053	34.7197
34.7197	21.9697
21.9697	-7.90534
-7.90534	-1.28034
-1.28034	17.9697
17.9697	55.8447
55.8447	43.7197
43.7197	20.5947
20.5947	16.2197
-16.4087	-20.1587
-20.1587	-37.9087
-37.9087	-22.5337
-22.5337	-13.6587
-13.6587	-3.03375
-3.03375	-0.65875
-0.65875	35.9663
35.9663	39.0913
39.0913	4.34125
4.34125	-16.4087
-16.4087	-21.0337
-21.0337	-41.4087
-41.4087	-28.1587
-28.1587	-34.2837
-34.2837	-14.4087
-14.4087	-26.0337
-26.0337	3.96625
3.96625	-25.7837
-25.7837	-46.4087
-46.4087	-50.9087
-50.9087	-28.9087
-28.9087	-74.9087
-74.9087	-30.9087
-30.9087	-8.40875
-8.40875	-88.2837
-88.2837	-72.1587
-72.1587	-14.7837
-14.7837	-67.4087
-67.4087	-71.5337
-71.5337	-77.5337
-77.5337	12.4663
12.4663	36.8413
36.8413	84.3413
84.3413	52.7163
52.7163	35.5913
35.5913	-34.6587
-34.6587	-64.0337
-64.0337	-74.0337
-74.0337	52.3413
52.3413	41.3413
41.3413	15.8413
15.8413	-35.6587
-35.6587	-12.7837
-12.7837	-22.9087
-22.9087	19.0913
19.0913	71.5913
71.5913	35.2163
35.2163	13.2163
13.2163	4.59125
4.59125	-20.6587
-20.6587	5.09125
5.09125	9.34125
9.34125	24.8413
24.8413	66.8413
66.8413	81.5913
81.5913	78.3413
78.3413	50.0913
50.0913	114.341
114.341	134.716
134.716	51.8413
51.8413	8.09125
8.09125	-11.4087
-11.4087	35.0913
35.0913	7.46625
7.46625	-12.5337
-12.5337	-12.0337
-12.0337	39.2163
24.3413	-0.40875
-0.40875	-29.4087
-29.4087	30.0913
30.0913	1.84125
1.84125	67.2163
67.2163	38.5913
38.5913	12.3413
12.3413	38.0913
38.0913	43.5913
43.5913	26.0913
26.0913	37.9663
37.9663	72.3413
72.3413	45.9663
45.9663	1.96625
1.96625	-37.7837
-37.7837	-58.2837
-58.2837	-29.0337
-29.0337	-31.5337
-31.5337	-10.5337
-10.5337	-34.7837
-34.7837	-78.9087
-78.9087	-25.0337
-25.0337	-68.6587
-68.6587	-69.4087
-69.4087	29.0913
29.0913	-31.6587
-31.6587	-59.4087
-59.4087	20.4663
20.4663	44.3413
44.3413	16.3413
16.3413	3.46625
23.2184	-6.78155
-6.78155	18.4684
18.4684	45.4684
45.4684	30.9684
30.9684	20.8434
20.8434	-13.4066
-13.4066	-8.78155
-8.78155	-13.0316
-13.0316	-27.2816
-27.2816	-10.6566
-10.6566	-11.9066
-11.9066	-28.1566
-28.1566	23.3434
23.3434	-7.65655
-7.65655	-9.65655
-9.65655	2.21845
2.21845	37.4684
37.4684	19.2184
19.2184	-10.1566
-10.1566	-32.2816
-32.2816	-27.0316
-27.0316	-1.65655
-1.65655	39.5934
39.5934	-13.9066
-13.9066	-15.2816
-15.2816	4.59345
4.59345	5.09345
5.09345	13.8434
13.8434	5.96845
5.96845	15.8434
15.8434	13.9684
13.9684	-15.0316
-15.0316	3.71845
3.71845	26.5934
26.5934	6.59345
6.59345	-13.5316
-13.5316	2.84345
2.84345	7.59345
7.59345	-3.40655
-3.40655	38.3434
38.3434	-11.0316
-11.0316	16.7184
16.7184	-11.2816
-11.2816	-13.7816
-13.7816	-21.6566
-21.6566	29.0934
29.0934	-15.9066
-15.9066	46.2184
46.2184	2.34345
2.34345	-29.9066
-29.9066	-39.6566
-39.6566	-56.9066
-56.9066	-17.2816
-17.2816	-49.7816
-49.7816	-3.53155
-3.53155	-46.9066
-46.9066	-22.2816
-22.2816	-21.5316
-21.5316	-40.5316
-40.5316	-30.5316
-30.5316	-6.28155
-6.28155	-33.7816
-33.7816	58.0934
58.0934	22.0934
22.0934	-3.78155
-3.78155	-42.6566
-42.6566	30.8434
30.8434	7.34345
7.34345	-6.28155
-6.28155	-34.2816
-34.2816	-68.2816
-68.2816	-64.0316
-64.0316	14.4684
14.4684	14.2184
14.2184	-8.90655
-8.90655	-8.28155
-8.28155	11.7184
11.7184	-32.6566
-32.6566	-40.5316
-40.5316	-33.6566
-33.6566	-46.6566
-46.6566	-18.6566
-18.6566	-8.28155
-8.28155	16.0934
16.0934	-2.40655
-2.40655	22.0934
22.0934	18.3434
18.3434	8.46845
8.46845	20.9684
20.9684	17.9684
17.9684	9.84345
9.84345	45.5934
45.5934	56.7184
56.7184	55.5934
55.5934	50.0934
50.0934	51.2184
51.2184	37.9684
37.9684	20.4684
20.4684	49.7184
49.7184	18.4684
18.4684	7.96845
7.96845	-5.03155
17.0667	-4.05825
-4.05825	-12.6833
-12.6833	-17.1833
-17.1833	-7.30825
-7.30825	9.44175
9.44175	-10.0583
-10.0583	-8.18325
-8.18325	27.1917
27.1917	10.8167
10.8167	-18.9333
-18.9333	-40.1833
-40.1833	-5.05825
-5.05825	-11.3083
-11.3083	-3.05825
-3.05825	0.816748
0.816748	12.3167
12.3167	-27.5583
-27.5583	-13.1833
-13.1833	5.31675
5.31675	-28.0583
-28.0583	-8.18325
-8.18325	19.1917
19.1917	10.9417
10.9417	-17.6833
-17.6833	-4.18325
-4.18325	-18.8083
-18.8083	32.0667
32.0667	-72.5583
-72.5583	49.1917
49.1917	0.691748
0.691748	-15.6833
-15.6833	7.56675
7.56675	3.19175
3.19175	-21.8083
-21.8083	-3.18325
-3.18325	-12.8083
-12.8083	-0.683252
-0.683252	11.1917
11.1917	-1.80825
-1.80825	-3.18325
-3.18325	1.44175
1.44175	-41.1833
-41.1833	-10.9333
-10.9333	-32.9333
-32.9333	-31.9333
-31.9333	-43.5583
-43.5583	18.0667
18.0667	23.5667
23.5667	13.4417
13.4417	2.19175
2.19175	25.6917
25.6917	15.0667
15.0667	-6.80825
-6.80825	-20.9333
-20.9333	6.44175
6.44175	-7.43325
-7.43325	12.3167
12.3167	38.5667
38.5667	14.1917
14.1917	22.8167
22.8167	9.44175
9.44175	-1.68325
-1.68325	-9.18325
-9.18325	-23.4333
-23.4333	-3.30825
-3.30825	-15.9333
-15.9333	-24.0583
-24.0583	-42.5583
-42.5583	-12.5583
-12.5583	-17.9333
-17.9333	-23.5583
-23.5583	-26.8083
-26.8083	-14.5583
-14.5583	3.31675
3.31675	2.31675
2.31675	5.31675
5.31675	-2.93325
-2.93325	32.6917
32.6917	35.6917
35.6917	43.0667
43.0667	36.1917
36.1917	25.3167
25.3167	24.1917
24.1917	19.4417
19.4417	20.4417
20.4417	31.5667
31.5667	35.6917
35.6917	12.6917
12.6917	-8.30825
-8.30825	-41.9333
-41.9333	2.06675
2.06675	-3.43325
-3.43325	46.9417
46.9417	38.1917
38.1917	56.6917
56.6917	44.9417
44.9417	6.94175
6.94175	-15.9333
-15.9333	-3.05825
-3.05825	-18.8083
-18.8083	-31.4333
-31.4333	-19.4333
-10.3113	-28.0613
-28.0613	5.81373
5.81373	-15.8113
-15.8113	10.5637
10.5637	10.5637
10.5637	-24.1863
-24.1863	-35.1863
-35.1863	-47.4363
-47.4363	-26.9363
-26.9363	20.9387
20.9387	29.6887
29.6887	-16.0613
-16.0613	-39.4363
-39.4363	-22.6863
-22.6863	0.813725
0.813725	-10.6863
-10.6863	-15.9363
-15.9363	10.4387
10.4387	-5.81127
-5.81127	9.81373
9.81373	-29.0613
-29.0613	-50.4363
-50.4363	-5.56127
-5.56127	-11.9363
-11.9363	-30.6863
-30.6863	8.81373
8.81373	19.4387
19.4387	7.81373
7.81373	3.68873
3.68873	6.56373
6.56373	-15.5613
-15.5613	-5.56127
-5.56127	-24.4363
-24.4363	-5.93627
-5.93627	-2.93627
-2.93627	18.3137
18.3137	-15.8113
-15.8113	-39.5613
-39.5613	-9.68627
-9.68627	-0.0612745
-0.0612745	-2.43627
-2.43627	17.9387
17.9387	-12.0613
-12.0613	-18.1863
-18.1863	19.9387
19.9387	-8.56127
-8.56127	-24.8113
-24.8113	-9.93627
-9.93627	-13.3113
-13.3113	-2.18627
-2.18627	-30.8113
-30.8113	-6.56127
-6.56127	-27.4363
-27.4363	-12.4363
-12.4363	-46.8113
-46.8113	-7.93627
-7.93627	-32.5613
-32.5613	5.43873
5.43873	-1.81127
-1.81127	-2.81127
-2.81127	6.93873
6.93873	-0.436275
-0.436275	-21.4363
-21.4363	-37.9363
-37.9363	3.68873
3.68873	-9.43627
-9.43627	10.3137
10.3137	-0.686275
-0.686275	1.81373
1.81373	-12.6863
-12.6863	-14.8113
-14.8113	26.3137
26.3137	7.56373
7.56373	21.9387
21.9387	-7.81127
-7.81127	-1.93627
-1.93627	-2.56127
-2.56127	-19.1863
-19.1863	-31.0613
-31.0613	-25.3113
-25.3113	-6.56127
-6.56127	-18.9363
-18.9363	6.18873
6.18873	31.9387
31.9387	36.8137
36.8137	50.6887
50.6887	44.1887
44.1887	54.1887
54.1887	60.0637
60.0637	46.3137
46.3137	55.8137
55.8137	75.3137
75.3137	95.8137
95.8137	84.4387
84.4387	38.8137
38.8137	11.9387
11.9387	19.0637
19.0637	-17.9363
-17.9363	-5.18627
-5.18627	16.9387
16.9387	26.6887
-39.3886	-31.6386
-31.6386	-59.1386
-59.1386	-47.5136
-47.5136	-23.6386
-23.6386	-8.38861
-8.38861	14.2364
14.2364	-16.5136
-16.5136	-33.5136
-33.5136	-39.5136
-39.5136	-27.0136
-27.0136	-23.5136
-23.5136	-20.6386
-20.6386	-47.0136
-47.0136	-16.6386
-16.6386	4.36139
4.36139	8.73639
8.73639	4.23639
4.23639	0.111386
0.111386	40.1114
40.1114	39.2364
39.2364	45.3614
45.3614	35.4864
35.4864	3.11139
3.11139	17.3614
17.3614	17.2364
17.2364	19.6114
19.6114	-5.01361
-5.01361	17.1114
17.1114	27.4864
27.4864	37.1114
37.1114	49.1114
49.1114	9.23639
9.23639	-16.6386
-16.6386	-55.1386
-55.1386	-41.3886
-41.3886	-34.6386
-34.6386	-14.1386
-14.1386	30.1114
30.1114	51.7364
51.7364	30.7364
30.7364	28.4864
28.4864	15.2364
15.2364	-8.63861
-8.63861	41.3614
41.3614	38.4864
38.4864	23.2364
23.2364	9.61139
9.61139	3.73639
3.73639	7.61139
7.61139	-0.638614
-0.638614	-0.513614
-0.513614	1.73639
1.73639	8.23639
8.23639	8.73639
8.73639	-0.638614
-0.638614	17.3614
17.3614	10.2364
10.2364	4.23639
4.23639	-3.01361
-3.01361	-16.1386
-16.1386	13.4864
13.4864	-1.26361
-1.26361	6.11139
6.11139	16.8614
16.8614	6.23639
6.23639	18.4864
18.4864	15.9864
15.9864	-6.01361
-6.01361	1.36139
1.36139	0.236386
0.236386	-10.0136
-10.0136	-0.388614
-0.388614	7.36139
7.36139	14.7364
14.7364	-0.0136139
-0.0136139	34.3614
34.3614	20.9864
20.9864	16.8614
16.8614	38.4864
38.4864	42.3614
42.3614	6.98639
6.98639	15.9864
15.9864	-3.51361
-3.51361	29.9864
29.9864	-4.63861
-4.63861	-3.76361
-3.76361	-11.5136
-11.5136	-22.3886
-22.3886	-9.76361
-9.76361	-21.8886
-21.8886	-25.5136
-25.5136	1.61139
1.61139	-43.0136
-43.0136	-43.2636
-43.2636	-43.7636
-43.7636	-24.5136
-24.5136	-48.5136
-48.5136	-26.8886
-26.8886	-27.2636
-27.2636	-20.1386
-13.6931	-6.56807
-6.56807	-31.5681
-31.5681	-3.69307
-3.69307	37.6819
37.6819	24.0569
24.0569	25.9319
25.9319	13.4319
13.4319	-6.94307
-6.94307	-16.0681
-16.0681	-23.9431
-23.9431	1.43193
1.43193	-19.5681
-19.5681	-25.0681
-25.0681	-3.81807
-3.81807	17.0569
17.0569	17.1819
17.1819	10.1819
10.1819	10.5569
10.5569	19.6819
19.6819	-46.9431
-46.9431	-4.81807
-4.81807	-22.1931
-22.1931	25.1819
25.1819	-0.0680693
-0.0680693	28.4319
-62.3181	-56.9431
-56.9431	11.6819
11.6819	-12.6931
-12.6931	14.9319
14.9319	-9.81807
-9.81807	-16.6931
-16.6931	-41.9431
-41.9431	-8.81807
-8.81807	-28.8181
-28.8181	-34.0681
-34.0681	-28.8181
-28.8181	-52.4431
-52.4431	8.80693
8.80693	16.9319
16.9319	17.1819
17.1819	23.5569
23.5569	-5.31807
-5.31807	14.3069
14.3069	17.6819
17.6819	19.5569
19.5569	10.8069
10.8069	17.3069
17.3069	27.0569
27.0569	14.5569
14.5569	36.4319
36.4319	45.4319
45.4319	38.8069
38.8069	24.6819
24.6819	12.1819
12.1819	26.5569
26.5569	43.6819
43.6819	21.6819
21.6819	16.1819
16.1819	-15.1931
-15.1931	-9.31807
-9.31807	11.5569
11.5569	10.0569
10.0569	33.6819
33.6819	-28.4431
-28.4431	-16.4431
-16.4431	-7.19307
-7.19307	-7.19307
-7.19307	-5.44307
-5.44307	-26.0681
-26.0681	-53.6931
-53.6931	-46.9431
-46.9431	-64.3181
-64.3181	-21.4431
-21.4431	-9.31807
-9.31807	-20.5681
-20.5681	-5.31807
-5.31807	-17.9431
-17.9431	32.8069
32.8069	7.05693
7.05693	9.05693
9.05693	-8.19307
-8.19307	6.93193
6.93193	20.4319
20.4319	-17.8181
-17.8181	23.5569
23.5569	31.6819
31.6819	-10.1931
-10.1931	-16.9431
-16.9431	-24.6931
-24.6931	3.43193
3.43193	10.6819
10.6819	7.93193
7.93193	35.3069
35.3069	7.18193
7.18193	-18.3181
-18.3181	17.9319
17.9319	46.8069
46.8069	4.80693
-165.862	-59.7367
-59.7367	-30.4867
-30.4867	-0.48665
-0.48665	-18.2367
-18.2367	-13.9867
-13.9867	0.51335
0.51335	5.13835
5.13835	-10.1117
-10.1117	-32.1117
-32.1117	13.1383
13.1383	-24.7367
-24.7367	-34.6117
-34.6117	-18.2367
-18.2367	-6.36165
-6.36165	-21.8617
-21.8617	-26.4867
-26.4867	-42.7367
-42.7367	-31.2367
-31.2367	2.01335
2.01335	-16.8617
-16.8617	-26.4867
-26.4867	-45.4867
-45.4867	43.0133
43.0133	183.763
183.763	-11.6117
-11.6117	10.2633
10.2633	-6.73665
-6.73665	49.6383
49.6383	-25.3617
-25.3617	8.38835
8.38835	-9.11165
-9.11165	20.7633
20.7633	-6.36165
-6.36165	23.7633
23.7633	26.6383
26.6383	-5.86165
-5.86165	-32.6117
-32.6117	-15.9867
-15.9867	-24.8617
-24.8617	-38.9867
-38.9867	-39.6117
-39.6117	-16.1117
-16.1117	2.26335
2.26335	-12.2367
-12.2367	-43.9867
-43.9867	-2.48665
-2.48665	23.6383
23.6383	23.6383
23.6383	23.5133
23.5133	22.6383
22.6383	19.3883
19.3883	-13.2367
-13.2367	-9.73665
-9.73665	-3.86165
-3.86165	22.1383
22.1383	2.88835
2.88835	-8.23665
-8.23665	28.5133
28.5133	19.2633
19.2633	-50.9867
-50.9867	-26.3617
-26.3617	60.1383
60.1383	-4.36165
-4.36165	-22.3617
-22.3617	-0.73665
-0.73665	14.3883
14.3883	0.38835
0.38835	-11.6117
-11.6117	-10.2367
-10.2367	8.51335
8.51335	15.3883
15.3883	15.8883
15.8883	25.1383
25.1383	49.1383
49.1383	8.88835
8.88835	48.2633
48.2633	52.8883
52.8883	13.8883
13.8883	25.3883
25.3883	37.8883
37.8883	34.8883
34.8883	-0.86165
-0.86165	5.38835
5.38835	13.7633
13.7633	-30.7367
-30.7367	30.2633
30.2633	47.2633
47.2633	16.1383
16.1383	-1.61165
-1.61165	-33.3617
-33.3617	-50.2367
[truncated: 7,278 more rows]

## Sheet: Figure 2b
2d-histograms			Regression
Asynchrony t	Asynchrony t+1		Intercept	Slope
61.7379	39.7379		-0.180409	0.580344
39.7379	34.4879
34.4879	31.3629		Asynch t values	Asynch t+1 values
31.3629	19.3629		-240	-139.463
19.3629	55.8629		300	173.923
55.8629	-6.88714
-6.88714	-6.38714
-6.38714	26.1129
26.1129	10.3629
10.3629	0.362864
0.362864	10.8629
10.8629	26.7379
26.7379	35.4879
35.4879	-11.1371
-11.1371	-40.0121
-40.0121	-63.6371
-63.6371	-34.6371
-34.6371	-63.5121
-63.5121	-32.6371
-32.6371	-34.2621
-34.2621	-61.3871
-61.3871	12.8629
12.8629	24.2379
24.2379	4.23786
4.23786	8.23786
8.23786	6.86286
6.86286	8.11286
8.11286	58.6129
58.6129	-8.13714
-8.13714	-21.8871
-21.8871	3.48786
3.48786	-28.5121
-28.5121	-12.2621
-12.2621	19.1129
19.1129	4.36286
4.36286	7.98786
7.98786	17.1129
17.1129	8.23786
8.23786	3.48786
3.48786	-7.38714
-7.38714	20.1129
20.1129	-1.38714
-1.38714	19.6129
19.6129	-15.5121
-15.5121	-13.7621
-13.7621	6.86286
6.86286	5.23786
5.23786	43.9879
43.9879	23.9879
23.9879	7.48786
7.48786	-1.38714
-1.38714	-15.2621
-15.2621	-2.38714
-2.38714	20.8629
20.8629	16.7379
16.7379	15.6129
15.6129	57.2379
57.2379	23.7379
23.7379	-14.2621
-14.2621	34.9879
34.9879	10.8629
10.8629	-4.13714
-4.13714	11.7379
11.7379	-20.8871
-20.8871	-12.3871
-12.3871	7.48786
7.48786	-15.0121
-15.0121	-3.01214
-3.01214	14.9879
14.9879	-5.26214
-5.26214	-18.6371
-18.6371	-16.7621
-16.7621	-37.0121
-37.0121	-2.01214
-2.01214	-63.6371
-63.6371	-1.63714
-1.63714	12.7379
12.7379	17.2379
17.2379	-2.88714
-2.88714	-16.1371
-16.1371	-9.76214
-9.76214	9.86286
9.86286	8.23786
8.23786	46.3629
46.3629	-42.0121
-42.0121	-23.6371
-23.6371	17.7379
17.7379	-12.0121
-12.0121	-50.1371
-50.1371	-20.8871
-20.8871	-30.8871
-30.8871	-55.8871
-55.8871	-63.1371
-63.1371	-17.1371
-17.1371	-21.0121
-21.0121	-1.01214
-1.01214	60.1129
60.1129	-40.8871
-40.8871	-5.26214
-5.26214	58.2379
58.2379	12.2379
12.2379	-14.0121
34.0061	55.2561
55.2561	86.8811
86.8811	49.6311
49.6311	69.0061
69.0061	-11.6189
-11.6189	-16.6189
-16.6189	-47.4939
-47.4939	-29.7439
-29.7439	-42.6189
-42.6189	-16.7439
-16.7439	15.1311
15.1311	47.1311
47.1311	15.6311
15.6311	-1.99393
-1.99393	-18.1189
-18.1189	26.8811
26.8811	66.8811
66.8811	22.3811
22.3811	33.6311
33.6311	91.0061
91.0061	63.6311
63.6311	40.8811
40.8811	37.1311
37.1311	59.2561
59.2561	9.13107
9.13107	20.2561
20.2561	47.3811
47.3811	13.3811
13.3811	-3.36893
-3.36893	-18.9939
-18.9939	8.00607
8.00607	26.6311
26.6311	46.5061
46.5061	-24.2439
-24.2439	7.00607
7.00607	-55.9939
-55.9939	-42.8689
-42.8689	-4.74393
-4.74393	9.13107
9.13107	-34.1189
-34.1189	-70.6189
-70.6189	-73.9939
-73.9939	-78.8689
-78.8689	-88.2439
-88.2439	-105.869
-105.869	-92.3689
-92.3689	-37.9939
-37.9939	-21.1189
-21.1189	-36.7439
-36.7439	-2.11893
-2.11893	-15.4939
-15.4939	-26.1189
-26.1189	-22.1189
-22.1189	-18.4939
-18.4939	-23.8689
-23.8689	-7.36893
-7.36893	-5.86893
-5.86893	-6.99393
-6.99393	-23.9939
-23.9939	-17.6189
-17.6189	-29.6189
-29.6189	-8.11893
-8.11893	1.25607
1.25607	8.75607
8.75607	9.75607
9.75607	-21.4939
-21.4939	-56.1189
-56.1189	0.506068
0.506068	17.8811
17.8811	6.75607
6.75607	-6.36893
-6.36893	11.6311
11.6311	11.3811
11.3811	-9.36893
-9.36893	-6.99393
-6.99393	27.5061
27.5061	-1.24393
-1.24393	-2.74393
-2.74393	-15.9939
-15.9939	24.2561
24.2561	3.75607
3.75607	14.1311
14.1311	-6.74393
-6.74393	40.1311
40.1311	5.88107
5.88107	-19.4939
-19.4939	-3.61893
-3.61893	26.2561
26.2561	19.3811
19.3811	-22.3689
-22.3689	35.2561
35.2561	19.2561
19.2561	-12.7439
-12.7439	-10.8689
-10.8689	-2.61893
-2.61893	24.5061
24.5061	18.6311
18.6311	20.7561
20.7561	10.0061
10.0061	-11.6189
-11.6189	15.5061
15.5061	18.3811
40.2257	27.4757
27.4757	13.3507
13.3507	-21.2743
-21.2743	-26.6493
-26.6493	-15.1493
-15.1493	-16.6493
-16.6493	-2.27427
-2.27427	-4.52427
-4.52427	-10.6493
-10.6493	-17.1493
-17.1493	0.600728
0.600728	-13.3993
-13.3993	-16.2743
-16.2743	-2.14927
-2.14927	-11.1493
-11.1493	-9.14927
-9.14927	-32.1493
-32.1493	-8.14927
-8.14927	-21.1493
-21.1493	-13.1493
-13.1493	-30.8993
-30.8993	-28.6493
-28.6493	-31.3993
-31.3993	-21.8993
-21.8993	-30.5243
-30.5243	-29.6493
-29.6493	-24.3993
-24.3993	-37.6493
-37.6493	-14.1493
-14.1493	-16.1493
-16.1493	-2.52427
-2.52427	-20.2743
-20.2743	7.47573
7.47573	-12.2743
-12.2743	-22.0243
-22.0243	41.7257
41.7257	41.8507
41.8507	22.4757
22.4757	42.2257
42.2257	20.2257
20.2257	15.1007
15.1007	10.6007
10.6007	6.60073
6.60073	18.4757
18.4757	-0.274272
-0.274272	-8.64927
-8.64927	-3.14927
-3.14927	9.72573
9.72573	-3.89927
-3.89927	-5.27427
-5.27427	-19.6493
-19.6493	-19.1493
-19.1493	2.85073
2.85073	-10.8993
-10.8993	3.22573
3.22573	0.100728
0.100728	7.60073
7.60073	11.8507
11.8507	27.1007
27.1007	13.3507
13.3507	25.3507
25.3507	18.9757
18.9757	23.8507
23.8507	24.6007
24.6007	16.7257
16.7257	18.6007
18.6007	9.35073
9.35073	0.350728
0.350728	-29.8993
-29.8993	-9.64927
-9.64927	8.85073
8.85073	-12.6493
-12.6493	0.225728
0.225728	-24.5243
-24.5243	7.10073
7.10073	-22.7743
-22.7743	-2.27427
-2.27427	7.97573
7.97573	-1.89927
-1.89927	11.4757
11.4757	22.8507
22.8507	-8.14927
-8.14927	-24.3993
-24.3993	-12.1493
-12.1493	-32.2743
-32.2743	-11.3993
-11.3993	-47.7743
-47.7743	-18.5243
-18.5243	14.2257
14.2257	32.7257
32.7257	19.8507
19.8507	46.1007
46.1007	27.4757
27.4757	36.7257
36.7257	24.4757
24.4757	17.7257
17.7257	31.7257
31.7257	-21.6493
-21.6493	38.9757
38.9757	24.9757
24.9757	17.7257
17.7257	1.22573
59.1593	38.7843
38.7843	68.9093
68.9093	20.4093
20.4093	9.53431
9.53431	9.03431
9.03431	-17.7157
-17.7157	4.53431
4.53431	-39.3407
-39.3407	4.15931
4.15931	-21.2157
-21.2157	-35.9657
-35.9657	-5.96569
-5.96569	-16.2157
-16.2157	-4.34069
-4.34069	-11.8407
-11.8407	23.9093
23.9093	9.90931
9.90931	-19.7157
-19.7157	32.1593
32.1593	12.2843
12.2843	16.6593
16.6593	-9.34069
-9.34069	-3.59069
-3.59069	-8.84069
-8.84069	-10.9657
-10.9657	-3.34069
-3.34069	-15.0907
-15.0907	13.4093
13.4093	-8.21569
-8.21569	-31.2157
-31.2157	12.0343
12.0343	40.2843
40.2843	17.2843
17.2843	6.65931
6.65931	31.2843
31.2843	14.2843
14.2843	-0.965686
-0.965686	-13.8407
-13.8407	35.9093
35.9093	27.4093
27.4093	-18.2157
-18.2157	9.78431
9.78431	38.4093
38.4093	37.4093
37.4093	34.9093
34.9093	8.53431
8.53431	-17.8407
-17.8407	-42.2157
-42.2157	-1.71569
-1.71569	-19.5907
-19.5907	-25.4657
-25.4657	2.65931
2.65931	-24.5907
-24.5907	-53.7157
-53.7157	14.7843
14.7843	6.03431
6.03431	-0.965686
-0.965686	-11.7157
-11.7157	14.6593
14.6593	16.0343
16.0343	-34.0907
-34.0907	9.78431
9.78431	2.03431
2.03431	6.90931
6.90931	-22.8407
-22.8407	-8.46569
-8.46569	-16.0907
-16.0907	10.4093
10.4093	-32.9657
-32.9657	-1.34069
-1.34069	1.03431
1.03431	-4.59069
-4.59069	-23.4657
-23.4657	-32.5907
-32.5907	13.1593
13.1593	-3.59069
-3.59069	-54.0907
-54.0907	12.2843
12.2843	9.28431
9.28431	-17.5907
-17.5907	-11.4657
-11.4657	9.28431
9.28431	0.534314
0.534314	-11.4657
-11.4657	-16.7157
-16.7157	7.15931
7.15931	-24.9657
-24.9657	-8.09069
-8.09069	-11.7157
-11.7157	6.15931
6.15931	-8.09069
-8.09069	4.53431
4.53431	-33.5907
-33.5907	23.7843
23.7843	18.9093
18.9093	-1.46569
-1.46569	-1.59069
-1.59069	21.1593
21.1593	10.7843
10.7843	-0.840686
-0.840686	17.0343
0.485149	-4.76485
-4.76485	-29.6399
-29.6399	29.1101
29.1101	10.6101
10.6101	-16.6399
-16.6399	2.11015
2.11015	-32.5149
-32.5149	-59.8899
-59.8899	-52.2649
-52.2649	20.2351
20.2351	-3.26485
-3.26485	11.4851
11.4851	-46.8899
-46.8899	-44.8899
-44.8899	-35.7649
-35.7649	14.7351
14.7351	-34.0149
-34.0149	-17.2649
-17.2649	30.2351
30.2351	19.2351
19.2351	-3.38985
-3.38985	22.1101
22.1101	7.61015
7.61015	-3.88985
-3.88985	-28.8899
-28.8899	-1.63985
-1.63985	27.4851
27.4851	2.36015
2.36015	-6.26485
-6.26485	23.1101
23.1101	34.9851
34.9851	37.2351
37.2351	34.8601
34.8601	-13.0149
-13.0149	14.7351
14.7351	20.6101
20.6101	16.9851
16.9851	-1.38985
-1.38985	3.36015
3.36015	-2.01485
-2.01485	69.2351
69.2351	80.1101
80.1101	24.3601
24.3601	80.6101
80.6101	59.4851
2.73515	31.8601
31.8601	-30.8899
-30.8899	-5.51485
-5.51485	-63.3899
-63.3899	-24.2649
-24.2649	-40.3899
-40.3899	3.73515
3.73515	14.4851
14.4851	31.8601
31.8601	-21.1399
-21.1399	13.3601
13.3601	46.1101
46.1101	9.48515
9.48515	-45.2649
-45.2649	-62.7649
-62.7649	-106.64
-106.64	-129.64
-129.64	-161.265
-161.265	-98.8899
-98.8899	-1.01485
-1.01485	19.4851
19.4851	27.4851
27.4851	16.4851
16.4851	15.2351
15.2351	9.73515
9.73515	-8.88985
-8.88985	-10.1399
-10.1399	-34.8899
-34.8899	-26.0149
-26.0149	38.9851
38.9851	37.4851
37.4851	-8.13985
-8.13985	43.7351
43.7351	20.6101
20.6101	36.9851
36.9851	12.9851
12.9851	-2.26485
-2.26485	-44.5149
-44.5149	-44.0149
-44.0149	-8.51485
-8.51485	-24.0149
-24.0149	29.2351
29.2351	43.3601
43.3601	126.36
126.36	161.11
161.11	115.11
115.11	47.7351
47.7351	-6.76485
-6.76485	-42.3899
-42.3899	-32.2649
-32.2649	-33.7649
-33.7649	-33.3899
-33.3899	-23.6399
-23.6399	-40.2649
4.64728	24.3973
24.3973	9.02228
9.02228	18.7723
18.7723	-46.1027
-46.1027	-28.1027
-28.1027	-28.7277
-28.7277	69.7723
69.7723	79.2723
79.2723	31.2723
31.2723	-3.72772
-3.72772	18.5223
18.5223	23.8973
23.8973	62.1473
62.1473	11.2723
11.2723	-34.2277
-34.2277	-5.97772
-5.97772	-11.4777
-11.4777	-31.3527
-31.3527	-27.8527
-27.8527	6.27228
6.27228	31.7723
31.7723	27.7723
27.7723	9.77228
9.77228	51.2723
51.2723	11.7723
11.7723	17.5223
17.5223	-27.9777
-27.9777	-12.1027
-12.1027	-14.9777
-14.9777	-36.2277
-36.2277	-3.10272
-3.10272	-2.97772
-2.97772	-0.977723
-0.977723	30.8973
30.8973	17.3973
17.3973	1.52228
1.52228	-29.1027
-29.1027	18.3973
18.3973	69.8973
69.8973	38.5223
38.5223	3.39728
3.39728	66.8973
52.0223	32.2723
32.2723	47.0223
47.0223	1.52228
1.52228	-0.852723
-0.852723	-10.1027
-10.1027	32.8973
32.8973	-17.9777
-17.9777	19.3973
19.3973	13.1473
13.1473	-5.97772
-5.97772	21.7723
21.7723	-18.2277
-18.2277	46.0223
46.0223	-11.8527
-11.8527	30.8973
30.8973	-20.9777
-20.9777	-8.47772
-8.47772	-21.3527
-21.3527	-33.4777
-33.4777	-59.3527
-59.3527	-33.1027
-33.1027	-33.7277
-33.7277	-28.6027
-28.6027	14.7723
14.7723	7.52228
7.52228	49.1473
49.1473	-26.3527
-26.3527	-25.9777
-25.9777	-13.7277
-13.7277	-41.8527
-41.8527	15.2723
15.2723	28.5223
28.5223	-45.7277
-45.7277	-9.35272
-9.35272	5.02228
5.02228	-58.4777
-58.4777	-72.1027
-72.1027	33.0223
33.0223	18.3973
18.3973	15.0223
15.0223	4.39728
4.39728	57.1473
57.1473	34.1473
34.1473	-15.3527
-15.3527	-4.97772
-4.97772	-36.4777
-36.4777	-34.3527
-34.3527	-66.2277
-66.2277	-29.8527
-29.8527	-48.7277
-48.7277	-5.60272
-5.60272	5.52228
5.52228	-56.3527
-56.3527	-81.2277
-81.2277	-17.7277
-17.7277	46.7723
46.7723	-48.2277
10.1019	-1.02306
-1.02306	-3.77306
-3.77306	-19.5231
-19.5231	-32.1481
-32.1481	-30.5231
-30.5231	-12.0231
-12.0231	51.2269
51.2269	57.7269
57.7269	5.72694
5.72694	12.6019
12.6019	-39.1481
-39.1481	-7.89806
-7.89806	-28.0231
-28.0231	-11.2731
-11.2731	-29.3981
-29.3981	22.1019
22.1019	-10.0231
-10.0231	-16.1481
-16.1481	-30.7731
-30.7731	-5.77306
-5.77306	-29.7731
-29.7731	-7.14806
-7.14806	0.351942
0.351942	9.85194
9.85194	34.4769
34.4769	31.9769
31.9769	67.1019
67.1019	21.3519
21.3519	-16.3981
-16.3981	-20.0231
-20.0231	-3.39806
-3.39806	-3.64806
-3.64806	17.7269
17.7269	5.85194
5.85194	-21.2731
-21.2731	15.1019
15.1019	-16.7731
-16.7731	-40.6481
-40.6481	-27.6481
-27.6481	-31.8981
-31.8981	-16.1481
-16.1481	8.22694
8.22694	-1.02306
-1.02306	28.9769
28.9769	60.1019
60.1019	54.2269
54.2269	64.9769
64.9769	28.4769
28.4769	17.6019
17.6019	-10.5231
-10.5231	-16.5231
-16.5231	6.60194
6.60194	5.97694
5.97694	7.22694
7.22694	-10.0231
-10.0231	22.1019
22.1019	42.1019
42.1019	12.1019
12.1019	46.6019
46.6019	73.7269
73.7269	35.4769
35.4769	63.3519
63.3519	54.4769
54.4769	8.47694
8.47694	30.9769
30.9769	11.9769
11.9769	34.8519
34.8519	61.6019
61.6019	50.1019
50.1019	57.2269
57.2269	65.2269
65.2269	57.2269
57.2269	53.7269
53.7269	46.9769
46.9769	12.1019
12.1019	100.852
100.852	22.6019
22.6019	-24.0231
-24.0231	-2.02306
-2.02306	-34.1481
-34.1481	-41.6481
-41.6481	-42.1481
-42.1481	-66.7731
-66.7731	-61.3981
-61.3981	-55.6481
-55.6481	-53.5231
-53.5231	-57.5231
-57.5231	-55.6481
-55.6481	-61.6481
-61.6481	-69.0231
-69.0231	-77.7731
-77.7731	-64.1481
-64.1481	-82.0231
-82.0231	-75.0231
-75.0231	-56.3981
-56.3981	-58.3981
-58.3981	-10.5231
-10.5231	2.60194
2.60194	-31.1481
-31.1481	9.47694
9.47694	5.47694
5.47694	3.85194
-23.2806	-19.5306
-19.5306	-50.1556
-50.1556	-41.7806
-41.7806	-63.5306
-63.5306	-56.0306
-56.0306	-58.0306
-58.0306	0.344363
0.344363	-16.6556
-16.6556	-8.15564
-8.15564	-21.0306
-21.0306	-41.4056
-41.4056	-7.40564
-7.40564	5.21936
5.21936	-58.0306
-58.0306	-12.6556
-12.6556	-22.0306
-22.0306	7.71936
7.71936	22.0944
22.0944	-14.9056
-14.9056	8.84436
8.84436	42.9694
42.9694	64.2194
64.2194	5.71936
5.71936	18.5944
18.5944	43.9694
43.9694	19.7194
19.7194	35.7194
35.7194	52.4694
52.4694	38.4694
38.4694	45.3444
45.3444	2.21936
2.21936	-10.0306
-10.0306	-26.7806
-26.7806	7.21936
7.21936	27.4694
27.4694	47.5944
47.5944	-3.65564
-3.65564	16.3444
16.3444	35.7194
35.7194	6.59436
6.59436	9.96936
9.96936	0.344363
0.344363	-19.7806
-19.7806	18.7194
18.7194	3.21936
3.21936	-7.03064
-7.03064	-4.40564
-4.40564	-8.03064
-8.03064	27.8444
27.8444	42.2194
42.2194	-10.5306
-10.5306	12.5944
12.5944	14.4694
14.4694	25.3444
25.3444	-33.5306
-33.5306	9.46936
9.46936	48.2194
48.2194	0.969363
0.969363	-9.65564
-9.65564	-37.1556
-37.1556	-1.40564
-1.40564	38.8444
38.8444	11.9694
11.9694	31.0944
31.0944	21.3444
21.3444	-32.7806
-32.7806	-49.7806
-49.7806	-47.6556
-47.6556	-20.4056
-20.4056	-8.53064
-8.53064	-6.53064
-6.53064	-9.28064
-9.28064	23.3444
23.3444	-17.1556
-17.1556	-25.2806
-25.2806	-20.1556
-20.1556	-25.4056
-25.4056	-28.6556
-28.6556	-37.6556
-37.6556	-33.1556
-33.1556	-2.65564
-2.65564	4.34436
4.34436	-25.5306
-25.5306	25.2194
25.2194	26.0944
26.0944	16.8444
16.8444	-13.0306
-13.0306	33.5944
33.5944	-30.7806
-30.7806	28.9694
28.9694	-11.2806
-11.2806	16.9694
16.9694	-36.7806
-36.7806	-1.65564
-1.65564	-4.65564
-4.65564	12.8444
12.8444	3.09436
3.09436	0.469363
0.469363	5.96936
5.96936	54.0944
54.0944	52.3444
142.686	48.0607
48.0607	-1.31432
-1.31432	-1.93932
-1.93932	-35.8143
-35.8143	-41.8143
-41.8143	-12.1893
-12.1893	-15.8143
-15.8143	-10.5643
-10.5643	-43.1893
-43.1893	-14.5643
-14.5643	-39.8143
-39.8143	-9.31432
-9.31432	-15.5643
-15.5643	-17.9393
-17.9393	-2.81432
-2.81432	-15.4393
-15.4393	-7.81432
-7.81432	-61.5643
-61.5643	-8.56432
-8.56432	-0.0643204
-0.0643204	2.18568
2.18568	-0.43932
-0.43932	-5.56432
-5.56432	-4.68932
-4.68932	-14.0643
-14.0643	7.68568
7.68568	24.5607
24.5607	-2.68932
-2.68932	15.4357
15.4357	-4.56432
-4.56432	13.6857
13.6857	-21.8143
-21.8143	33.6857
33.6857	27.1857
27.1857	31.9357
31.9357	21.5607
21.5607	3.68568
3.68568	6.68568
6.68568	-14.4393
-14.4393	14.3107
14.3107	22.0607
22.0607	13.1857
13.1857	-2.43932
-2.43932	-13.1893
-13.1893	-23.0643
-23.0643	-17.3143
-17.3143	-2.06432
-2.06432	-21.0643
-21.0643	31.5607
31.5607	50.8107
50.8107	53.9357
53.9357	29.5607
29.5607	17.0607
17.0607	13.6857
13.6857	17.1857
17.1857	-27.8143
-27.8143	35.1857
35.1857	5.56068
5.56068	-24.6893
-24.6893	35.3107
35.3107	25.6857
25.6857	18.8107
18.8107	7.06068
7.06068	-20.3143
-20.3143	32.8107
32.8107	23.8107
23.8107	-4.68932
-4.68932	28.4357
28.4357	17.4357
17.4357	7.06068
7.06068	-11.3143
-11.3143	-10.3143
-10.3143	-34.1893
-34.1893	0.68568
0.68568	2.31068
2.31068	4.18568
4.18568	-6.56432
-6.56432	-0.31432
-0.31432	-24.9393
-24.9393	2.43568
2.43568	4.06068
4.06068	-7.56432
-7.56432	15.3107
15.3107	-10.0643
-10.0643	-24.9393
-24.9393	-37.5643
-37.5643	-11.0643
-11.0643	-5.06432
-5.06432	-31.0643
-31.0643	-0.68932
-0.68932	-13.3143
-13.3143	-11.4393
-11.4393	-25.5643
-25.5643	15.6857
15.6857	5.06068
5.06068	-29.9393
-29.9393	27.3107
27.3107	-5.93932
-5.93932	-6.06432
-6.06432	-23.5643
-23.5643	-22.4393
-22.4393	-21.6893
15.784	6.03398
6.03398	-18.466
-18.466	-19.841
-19.841	-15.466
-15.466	-29.841
-29.841	-15.966
-15.966	-8.34102
-8.34102	1.90898
1.90898	16.034
16.034	0.908981
0.908981	-14.466
-14.466	-13.591
-13.591	-5.46602
-5.46602	6.53398
6.53398	8.03398
8.03398	-14.341
-14.341	2.90898
2.90898	-0.216019
-0.216019	5.40898
5.40898	-3.71602
-3.71602	-10.591
-10.591	13.409
13.409	-1.46602
-1.46602	40.909
40.909	34.409
34.409	-3.59102
-3.59102	-9.59102
-9.59102	-24.716
-24.716	-18.466
-18.466	-1.84102
-1.84102	-31.216
-31.216	-32.341
-32.341	-10.466
-10.466	-44.841
-44.841	44.659
44.659	59.409
59.409	39.409
39.409	29.034
29.034	25.784
25.784	24.159
24.159	-13.216
-13.216	56.159
56.159	47.159
47.159	11.409
11.409	-3.34102
-3.34102	-7.46602
-7.46602	-6.09102
-6.09102	5.53398
5.53398	18.534
18.534	-36.466
-36.466	11.909
11.909	23.159
23.159	-9.21602
-9.21602	10.784
10.784	-0.0910194
-0.0910194	-16.716
-16.716	-10.966
-10.966	5.40898
5.40898	-0.216019
-0.216019	-13.466
-13.466	-37.966
-37.966	-12.966
-12.966	-1.09102
-1.09102	-5.71602
-5.71602	-14.216
-14.216	-25.466
-25.466	-5.59102
-5.59102	13.909
13.909	-13.091
-13.091	7.28398
7.28398	1.28398
1.28398	28.784
28.784	-18.841
-18.841	-28.466
-28.466	9.03398
9.03398	44.409
44.409	54.909
54.909	10.284
10.284	4.15898
4.15898	34.284
34.284	0.908981
0.908981	-12.341
-12.341	20.034
20.034	10.159
10.159	-12.216
-12.216	-0.0910194
-0.0910194	-3.21602
-3.21602	-12.841
-12.841	-2.09102
-2.09102	-29.966
-29.966	-8.21602
-8.21602	20.659
20.659	-7.34102
-7.34102	-10.216
-10.216	-20.341
-20.341	-23.966
-23.966	-32.966
-32.966	-18.466
-18.466	-0.466019
-0.466019	4.53398
4.53398	3.90898
3.90898	-9.09102
-90.6663	-27.9163
-27.9163	11.4587
11.4587	46.7087
46.7087	69.9587
69.9587	87.2087
87.2087	66.4587
66.4587	7.95874
7.95874	32.0837
32.0837	-11.6663
-11.6663	-52.6663
-52.6663	-69.4163
-69.4163	-71.2913
-71.2913	-73.2913
-73.2913	-102.041
-102.041	-43.0413
-43.0413	-38.4163
-38.4163	-10.0413
-10.0413	-8.04126
-8.04126	21.4587
21.4587	13.2087
13.2087	16.9587
16.9587	-5.29126
-5.29126	21.2087
21.2087	9.70874
9.70874	34.7087
34.7087	8.83374
8.83374	-51.0413
-51.0413	8.70874
8.70874	36.8337
36.8337	9.20874
9.20874	26.7087
26.7087	-29.2913
-29.2913	-9.04126
-9.04126	5.08374
5.08374	6.83374
6.83374	24.4587
24.4587	-16.0413
-16.0413	33.4587
33.4587	23.0837
23.0837	30.9587
30.9587	6.08374
6.08374	-44.5413
-44.5413	-23.0413
-23.0413	4.33374
4.33374	11.5837
11.5837	19.3337
19.3337	3.58374
3.58374	27.7087
27.7087	-35.0413
-35.0413	-68.6663
-68.6663	-12.4163
-12.4163	-61.2913
-61.2913	-17.2913
-17.2913	-8.16626
-8.16626	-6.66626
-6.66626	-11.6663
-11.6663	-48.9163
-48.9163	-38.9163
-38.9163	1.70874
1.70874	-51.6663
-51.6663	-63.6663
-63.6663	-21.1663
-21.1663	13.4587
13.4587	-25.6663
-25.6663	1.95874
1.95874	28.9587
28.9587	43.0837
43.0837	64.3337
64.3337	8.83374
8.83374	45.5837
45.5837	19.2087
19.2087	42.9587
42.9587	65.2087
65.2087	16.4587
16.4587	25.0837
25.0837	10.0837
10.0837	47.9587
47.9587	93.4587
93.4587	58.5837
58.5837	40.9587
40.9587	42.5837
42.5837	-9.54126
-9.54126	28.0837
28.0837	36.8337
36.8337	-23.0413
-23.0413	-43.7913
-43.7913	-35.0413
-35.0413	-55.0413
-55.0413	-13.2913
-13.2913	7.45874
7.45874	-44.7913
-44.7913	-30.5413
-30.5413	-6.41626
-6.41626	-23.5413
-23.5413	42.0837
42.0837	-11.5413
-11.5413	-14.0413
-14.0413	21.7087
21.7087	-28.9163
-28.9163	-8.29126
-8.29126	35.3337
35.3337	27.9587
-46.7694	-39.7694
-39.7694	-41.5194
-41.5194	-26.1444
-26.1444	-1.01942
-1.01942	11.8556
11.8556	2.10558
2.10558	7.10558
7.10558	26.3556
26.3556	0.230583
0.230583	8.10558
8.10558	-29.8944
-29.8944	-40.7694
-40.7694	-24.7694
-24.7694	-3.26942
-3.26942	3.23058
3.23058	-2.76942
-2.76942	13.1056
13.1056	9.60558
9.60558	19.1056
19.1056	-36.3944
-36.3944	39.6056
39.6056	43.1056
43.1056	9.23058
9.23058	2.10558
2.10558	10.3556
10.3556	28.8556
28.8556	6.60558
6.60558	-3.64442
-3.64442	-0.144417
-0.144417	28.1056
28.1056	62.9806
62.9806	-5.14442
-5.14442	-10.0194
-10.0194	6.35558
6.35558	21.8556
21.8556	-0.269417
-0.269417	21.1056
21.1056	-19.0194
-19.0194	-8.89442
-8.89442	2.10558
2.10558	-0.394417
-0.394417	-24.8944
-24.8944	47.6056
47.6056	-27.8944
-27.8944	-15.2694
-15.2694	-36.3944
-36.3944	-34.1444
-34.1444	35.9806
35.9806	-37.1444
-37.1444	-42.2694
-42.2694	-33.6444
-33.6444	-2.39442
-2.39442	-11.3944
-11.3944	-51.0194
-51.0194	-65.5194
-65.5194	-50.6444
-50.6444	-60.6444
-60.6444	23.7306
23.7306	-2.14442
-2.14442	-6.76942
-6.76942	-13.1444
-13.1444	-36.8944
-36.8944	-66.1444
-66.1444	-38.0194
-38.0194	155.606
155.606	36.4806
36.4806	-56.7694
-56.7694	-16.8944
-16.8944	4.10558
4.10558	35.8556
35.8556	26.4806
26.4806	52.4806
52.4806	-10.5194
-10.5194	-0.144417
-0.144417	4.60558
4.60558	-37.8944
-37.8944	8.73058
8.73058	-42.0194
-42.0194	32.9806
32.9806	8.60558
8.60558	1.98058
1.98058	19.9806
19.9806	0.980583
0.980583	12.9806
12.9806	30.9806
30.9806	-1.89442
-1.89442	13.2306
13.2306	32.9806
32.9806	-30.7694
-30.7694	10.7306
10.7306	-13.2694
-13.2694	87.8556
87.8556	34.9806
34.9806	43.6056
43.6056	89.1056
89.1056	10.3556
10.3556	-22.7694
-22.7694	2.73058
2.73058	3.48058
3.48058	11.6056
11.6056	-24.3944
-24.3944	-9.64442
-9.08981	-18.4648
-18.4648	-8.58981
-8.58981	-9.21481
-9.21481	-4.96481
-4.96481	7.28519
7.28519	-13.3398
-13.3398	-3.71481
-3.71481	34.5352
34.5352	27.1602
27.1602	-28.3398
-28.3398	-38.8398
-38.8398	-22.8398
-22.8398	-20.4648
-20.4648	-12.5898
-12.5898	-11.2148
-11.2148	-10.7148
-10.7148	-17.0898
-17.0898	-32.3398
-32.3398	-29.0898
-29.0898	11.2852
11.2852	50.2852
50.2852	-1.33981
-1.33981	-31.2148
-31.2148	-21.0898
-21.0898	-4.58981
-4.58981	-2.71481
-2.71481	26.6602
26.6602	36.0352
36.0352	22.9102
22.9102	-15.3398
-15.3398	11.9102
11.9102	15.1602
15.1602	36.6602
36.6602	5.78519
5.78519	40.0352
40.0352	10.6602
10.6602	43.4102
43.4102	33.0352
33.0352	37.5352
37.5352	9.03519
9.03519	24.9102
24.9102	1.66019
1.66019	-3.46481
-3.46481	-20.8398
-20.8398	1.16019
1.16019	-7.08981
-7.08981	-21.3398
-21.3398	-0.464806
-0.464806	-30.2148
-30.2148	-10.0898
-10.0898	-21.8398
-21.8398	-17.9648
-17.9648	5.28519
5.28519	-5.58981
-5.58981	-17.0898
-17.0898	-26.4648
-26.4648	-5.83981
-5.83981	-26.0898
-26.0898	-10.8398
-10.8398	-34.8398
-34.8398	-26.7148
-26.7148	-23.5898
-23.5898	-21.4648
-21.4648	-10.4648
-10.4648	-19.3398
-19.3398	-46.3398
-46.3398	-12.9648
-12.9648	-35.2148
-35.2148	-14.4648
-14.4648	-24.4648
-24.4648	4.78519
4.78519	33.9102
33.9102	40.7852
40.7852	8.66019
8.66019	30.7852
30.7852	14.6602
14.6602	11.0352
11.0352	11.9102
11.9102	12.6602
12.6602	-19.0898
-19.0898	21.6602
21.6602	13.5352
13.5352	19.2852
19.2852	9.78519
9.78519	21.4102
21.4102	-19.4648
-19.4648	3.03519
3.03519	21.2852
21.2852	41.7852
41.7852	13.6602
13.6602	0.160194
0.160194	-6.33981
-6.33981	-13.2148
-13.2148	-29.7148
-29.7148	17.1602
17.1602	12.5352
12.5352	41.5352
41.5352	13.7852
13.7852	23.2852
23.2852	22.9102
22.9102	13.5352
13.5352	-21.8398
7.23762	-13.5124
-13.5124	-28.6374
-28.6374	-13.8874
-13.8874	-18.7624
-18.7624	-19.8874
-19.8874	-24.6374
-24.6374	-13.5124
-13.5124	-31.8874
-31.8874	-29.8874
-29.8874	-0.887376
-0.887376	4.98762
4.98762	-8.51238
-8.51238	-11.3874
-11.3874	-34.5124
-34.5124	-26.0124
-26.0124	-14.7624
-14.7624	-20.3874
-20.3874	-36.0124
-36.0124	1.61262
1.61262	-9.38738
-9.38738	-52.6374
-52.6374	18.3626
18.3626	15.4876
15.4876	-13.2624
-13.2624	-2.38738
-2.38738	-0.262376
-0.262376	25.6126
25.6126	16.1126
16.1126	14.8626
14.8626	22.9876
22.9876	10.1126
10.1126	-17.1374
-17.1374	-18.3874
-18.3874	-2.51238
-2.51238	16.7376
16.7376	18.9876
18.9876	6.61262
6.61262	13.7376
13.7376	17.4876
17.4876	9.36262
9.36262	-2.26238
-2.26238	0.237624
0.237624	20.8626
20.8626	-20.3874
-20.3874	6.11262
6.11262	25.8626
25.8626	22.8626
22.8626	12.7376
12.7376	3.73762
3.73762	3.36262
3.36262	-9.01238
-9.01238	0.237624
0.237624	11.8626
11.8626	-13.7624
-13.7624	3.86262
3.86262	-8.88738
-8.88738	-9.26238
-9.26238	-26.6374
-26.6374	3.11262
3.11262	6.48762
6.48762	-0.137376
-0.137376	10.4876
10.4876	-9.76238
-9.76238	6.61262
6.61262	15.3626
15.3626	13.2376
13.2376	21.6126
21.6126	-12.3874
-12.3874	13.3626
13.3626	6.36262
6.36262	23.3626
23.3626	7.86262
7.86262	15.2376
15.2376	-23.0124
-23.0124	33.7376
33.7376	17.1126
17.1126	24.1126
24.1126	9.73762
9.73762	40.8626
40.8626	18.1126
18.1126	19.2376
19.2376	-14.2624
-14.2624	-12.1374
-12.1374	-10.0124
-10.0124	-1.63738
-1.63738	1.48762
1.48762	0.112624
0.112624	14.6126
14.6126	-11.3874
-11.3874	3.48762
3.48762	29.6126
29.6126	12.3626
12.3626	-1.51238
-1.51238	-22.5124
-22.5124	-8.26238
-8.26238	-15.1374
-15.1374	16.1126
16.1126	-10.8874
-10.8874	12.4876
12.4876	-22.0124
61.5319	-0.468137
-0.468137	-43.8431
-43.8431	2.78186
2.78186	-8.09314
-8.09314	9.15686
9.15686	1.03186
1.03186	-8.46814
-8.46814	25.6569
25.6569	-3.84314
-3.84314	-7.96814
-7.96814	-51.5931
-51.5931	3.78186
3.78186	-44.3431
-44.3431	-28.4681
-28.4681	-28.4681
-28.4681	-4.59314
-4.59314	-39.8431
-39.8431	11.5319
11.5319	-12.0931
-12.0931	31.6569
31.6569	7.53186
7.53186	23.7819
23.7819	-8.96814
-8.96814	61.5319
61.5319	-8.21814
-8.21814	-36.5931
-36.5931	-0.843137
-0.843137	-12.3431
-12.3431	-15.3431
-15.3431	-5.84314
-5.84314	-22.4681
-22.4681	88.1569
88.1569	10.4069
10.4069	47.4069
47.4069	-20.4681
-20.4681	-56.7181
-56.7181	6.40686
6.40686	-58.7181
-58.7181	9.78186
9.78186	-13.8431
-13.8431	-23.2181
-23.2181	-11.8431
-11.8431	-21.4681
-21.4681	-54.5931
-54.5931	20.9069
20.9069	49.0319
49.0319	15.5319
15.5319	3.65686
3.65686	29.7819
29.7819	47.5319
47.5319	20.5319
20.5319	68.1569
68.1569	23.6569
23.6569	-0.968137
-0.968137	27.2819
27.2819	21.9069
21.9069	-8.71814
-8.71814	-20.5931
-20.5931	3.28186
3.28186	-9.46814
-9.46814	65.4069
65.4069	8.78186
8.78186	7.03186
7.03186	-23.0931
-23.0931	55.0319
55.0319	-40.0931
-40.0931	-59.0931
-59.0931	-20.9681
-20.9681	1.53186
1.53186	-32.8431
-32.8431	-59.4681
-59.4681	33.6569
33.6569	51.1569
51.1569	-3.46814
-3.46814	-17.5931
-17.5931	-26.3431
-26.3431	-18.3431
-18.3431	-55.9681
-55.9681	-16.2181
-16.2181	-27.4681
-27.4681	-2.46814
-2.46814	5.78186
5.78186	-56.5931
-56.5931	-3.96814
-3.96814	3.78186
3.78186	5.15686
5.15686	68.9069
68.9069	4.15686
4.15686	-10.7181
-10.7181	44.0319
44.0319	-32.5931
-32.5931	-0.468137
-0.468137	6.90686
6.90686	-44.0931
-44.0931	-20.2181
-20.2181	49.9069
49.9069	9.28186
9.28186	-24.7181
-24.7181	15.7819
15.7819	107.282
107.282	13.1569
-11.4109	3.46411
3.46411	58.8391
58.8391	21.3391
21.3391	-4.41089
-4.41089	8.83911
8.83911	-22.1609
-22.1609	-6.41089
-6.41089	-13.2859
-13.2859	-17.9109
-17.9109	-22.0359
-22.0359	-50.5359
-50.5359	-7.28589
-7.28589	9.21411
9.21411	-19.9109
-19.9109	-9.66089
-9.66089	-6.16089
-6.16089	-15.0359
-15.0359	9.08911
9.08911	-45.5359
-45.5359	7.83911
7.83911	59.4641
59.4641	-14.5359
-14.5359	35.5891
35.5891	39.0891
39.0891	80.0891
80.0891	67.9641
67.9641	65.3391
65.3391	30.9641
30.9641	39.7141
39.7141	52.5891
52.5891	20.8391
20.8391	24.9641
24.9641	9.21411
9.21411	-4.66089
-4.66089	8.71411
8.71411	-28.0359
-28.0359	5.33911
5.33911	-5.91089
-5.91089	-62.9109
-62.9109	20.5891
20.5891	15.7141
15.7141	-7.16089
-7.16089	55.7141
55.7141	29.3391
29.3391	29.0891
29.0891	40.7141
40.7141	56.9641
56.9641	24.0891
24.0891	48.3391
48.3391	-23.6609
-23.6609	-96.2859
-96.2859	-73.7859
-73.7859	-90.2859
-90.2859	-18.4109
-18.4109	0.214109
0.214109	-3.53589
-3.53589	17.9641
17.9641	27.5891
27.5891	-12.5359
-12.5359	-36.4109
-36.4109	-24.5359
-24.5359	-34.7859
-34.7859	-12.7859
-12.7859	13.0891
13.0891	70.3391
70.3391	29.2141
29.2141	-19.7859
-19.7859	-53.2859
-53.2859	-16.5359
-16.5359	-35.7859
-35.7859	33.3391
33.3391	61.4641
61.4641	20.4641
20.4641	67.0891
67.0891	6.46411
6.46411	3.58911
3.58911	58.0891
58.0891	-11.7859
-11.7859	-21.2859
-21.2859	-9.28589
-9.28589	2.58911
2.58911	17.3391
17.3391	7.21411
7.21411	10.3391
10.3391	-51.0359
-51.0359	-53.9109
-53.9109	21.5891
21.5891	53.8391
53.8391	-17.6609
-17.6609	39.5891
39.5891	-5.66089
-5.66089	12.0891
12.0891	-71.5359
-71.5359	-31.2859
-31.2859	-76.7859
-76.7859	-107.661
-107.661	-47.6609
-47.6609	-47.6609
-47.6609	-69.4109
-69.4109	-2.53589
9.64216	-25.6078
-25.6078	-27.4828
-27.4828	-7.73284
-7.73284	-5.73284
-5.73284	15.6422
15.6422	-2.73284
-2.73284	18.0172
18.0172	25.8922
25.8922	58.7672
58.7672	60.6422
60.6422	76.2672
76.2672	36.0172
36.0172	16.7672
16.7672	33.8922
33.8922	48.5172
48.5172	48.1422
48.1422	23.8922
23.8922	6.39216
6.39216	-2.73284
-2.73284	-31.7328
-31.7328	-22.1078
-22.1078	-25.6078
-25.6078	-8.60784
-8.60784	-3.85784
-3.85784	-17.1078
-17.1078	-32.4828
-32.4828	2.76716
2.76716	4.89216
4.89216	8.14216
8.14216	-8.23284
-8.23284	-8.60784
-8.60784	-3.48284
-3.48284	-10.7328
-10.7328	-4.60784
-4.60784	-3.98284
-3.98284	-18.1078
-18.1078	-22.4828
-22.4828	-32.8578
-32.8578	-14.3578
-14.3578	4.26716
4.26716	-5.60784
-5.60784	10.8922
10.8922	12.5172
12.5172	-1.98284
-1.98284	-23.7328
-23.7328	-2.60784
-2.60784	-30.1078
-30.1078	-27.2328
-27.2328	-32.2328
-32.2328	-46.9828
-46.9828	45.2672
45.2672	15.2672
15.2672	8.64216
8.64216	-4.10784
-4.10784	3.64216
3.64216	11.1422
11.1422	32.8922
32.8922	25.5172
25.5172	56.2672
56.2672	11.2672
11.2672	-14.8578
-14.8578	-31.6078
-31.6078	-38.9828
-38.9828	-10.9828
-10.9828	-19.8578
-19.8578	-10.6078
-10.6078	-19.9828
-19.9828	-13.8578
-13.8578	-40.8578
-40.8578	26.1422
26.1422	-12.2328
-12.2328	-23.1078
-23.1078	-43.4828
-43.4828	-20.3578
-20.3578	-59.2328
-59.2328	34.6422
34.6422	21.2672
21.2672	8.01716
8.01716	0.142157
0.142157	-10.9828
-10.9828	-0.857843
-0.857843	45.3922
45.3922	20.1422
20.1422	20.1422
20.1422	4.51716
4.51716	15.2672
15.2672	-3.73284
-3.73284	-17.3578
-17.3578	-11.8578
-11.8578	15.5172
15.5172	1.26716
1.26716	-23.8578
-23.8578	13.0172
13.0172	7.64216
7.64216	-15.6078
-15.6078	11.3922
11.3922	-0.357843
-0.357843	-8.60784
-8.60784	11.5172
11.5172	-5.98284
-5.98284	-13.1078
47.2402	10.8652
10.8652	4.8652
4.8652	-19.5098
-19.5098	7.7402
7.7402	-5.1348
-5.1348	-1.5098
-1.5098	-3.3848
-3.3848	-32.7598
-32.7598	32.7402
32.7402	83.3652
83.3652	11.2402
11.2402	-13.6348
-13.6348	-7.3848
-7.3848	-32.6348
-32.6348	-21.5098
-21.5098	-23.3848
-23.3848	6.1152
6.1152	-28.0098
-28.0098	-1.5098
-1.5098	30.7402
30.7402	0.365196
0.365196	34.1152
34.1152	-8.3848
-8.3848	28.6152
28.6152	39.8652
39.8652	-10.2598
-10.2598	53.8652
53.8652	-27.3848
-27.3848	-2.8848
-2.8848	5.2402
5.2402	-20.6348
-20.6348	-18.2598
-18.2598	-34.8848
-34.8848	8.7402
8.7402	-14.1348
-14.1348	18.3652
18.3652	13.3652
13.3652	21.8652
21.8652	12.3652
12.3652	-14.7598
-14.7598	22.2402
22.2402	-2.1348
-2.1348	10.1152
10.1152	-11.0098
-11.0098	8.2402
8.2402	-37.5098
-37.5098	8.6152
8.6152	-4.2598
-4.2598	4.4902
4.4902	17.1152
17.1152	9.2402
9.2402	-25.0098
-25.0098	-12.0098
-12.0098	14.4902
14.4902	-1.8848
-1.8848	-25.1348
-25.1348	-35.8848
-35.8848	6.4902
6.4902	-24.2598
-24.2598	3.7402
3.7402	27.2402
27.2402	28.6152
28.6152	11.7402
11.7402	10.2402
10.2402	-63.3848
-63.3848	-5.7598
-5.7598	1.3652
1.3652	-8.7598
-8.7598	13.6152
13.6152	-5.2598
-5.2598	7.4902
7.4902	-20.8848
-20.8848	-12.3848
-12.3848	-1.1348
-1.1348	-16.5098
-16.5098	-36.0098
-36.0098	-2.8848
-2.8848	4.3652
4.3652	11.8652
11.8652	51.7402
51.7402	-12.5098
-12.5098	-1.3848
-1.3848	-4.2598
-4.2598	9.1152
9.1152	-16.8848
-16.8848	-16.8848
-16.8848	13.7402
13.7402	22.3652
22.3652	67.9902
67.9902	4.1152
4.1152	-17.3848
-17.3848	-1.8848
-1.8848	-8.2598
-8.2598	1.7402
1.7402	-56.5098
-56.5098	-9.8848
-9.8848	-23.3848
-23.3848	-5.5098
-5.5098	16.6152
16.6152	2.1152
2.1152	-13.7598
149.482	144.232
144.232	83.6068
83.6068	54.6068
54.6068	51.8568
51.8568	39.6068
39.6068	-20.8932
-20.8932	-18.2682
-18.2682	-8.6432
-8.6432	-19.7682
-19.7682	12.8568
12.8568	43.2318
43.2318	-16.7682
-16.7682	-47.6432
-47.6432	-54.0182
-54.0182	-23.5182
-23.5182	-55.2682
-55.2682	-49.5182
-49.5182	-35.6432
-35.6432	-40.8932
-40.8932	-31.8932
-31.8932	-42.7682
-42.7682	4.1068
4.1068	-15.0182
-15.0182	-19.8932
-19.8932	-33.1432
-33.1432	1.1068
1.1068	45.2318
45.2318	42.3568
42.3568	24.2318
24.2318	16.6068
16.6068	-13.1432
-13.1432	-2.2682
-2.2682	26.6068
26.6068	22.2318
22.2318	5.1068
5.1068	-36.1432
-36.1432	-59.5182
-59.5182	-25.1432
-25.1432	11.4818
11.4818	31.1068
31.1068	26.7318
26.7318	13.4818
13.4818	-17.0182
-17.0182	-40.3932
-40.3932	1.2318
1.2318	-52.3932
-52.3932	-78.1432
-78.1432	-51.5182
-51.5182	-83.1432
-83.1432	-51.3932
-51.3932	-7.7682
-7.7682	7.9818
7.9818	-16.5182
-16.5182	-54.6432
-54.6432	-27.5182
-27.5182	-42.3932
-42.3932	-11.0182
-11.0182	-10.6432
-10.6432	-21.7682
-21.7682	-29.8932
-29.8932	-65.2682
-65.2682	-83.2682
-83.2682	-14.1432
-14.1432	40.3568
40.3568	53.8568
53.8568	70.1068
70.1068	92.3568
92.3568	63.4818
63.4818	27.3568
27.3568	3.3568
3.3568	22.1068
22.1068	-5.2682
-5.2682	-16.3932
-16.3932	0.731796
0.731796	-33.5182
-33.5182	53.3568
53.3568	38.1068
38.1068	14.6068
14.6068	6.4818
6.4818	-15.5182
-15.5182	3.3568
3.3568	20.3568
20.3568	34.2318
34.2318	-28.3932
-28.3932	-18.7682
-18.7682	-11.5182
-11.5182	22.1068
22.1068	19.6068
19.6068	-2.7682
-2.7682	-14.0182
-14.0182	0.481796
0.481796	-14.2682
-14.2682	32.2318
32.2318	25.7318
25.7318	6.1068
6.1068	14.6068
14.6068	-26.6432
-26.6432	12.3568
12.3568	-4.1432
-4.1432	28.4818
28.4818	46.4818
46.4818	8.3568
77.6609	87.6609
87.6609	81.0359
81.0359	82.1609
82.1609	74.6609
74.6609	72.1609
72.1609	46.6609
46.6609	5.91089
5.91089	16.9109
16.9109	22.7859
22.7859	8.03589
8.03589	13.7859
13.7859	19.1609
19.1609	31.4109
31.4109	37.0359
37.0359	34.4109
34.4109	36.0359
36.0359	35.4109
35.4109	27.1609
27.1609	27.9109
27.9109	24.1609
24.1609	22.2859
22.2859	18.6609
18.6609	3.53589
3.53589	8.53589
8.53589	-3.83911
-3.83911	-24.3391
-24.3391	-16.2141
-16.2141	1.53589
1.53589	4.16089
4.16089	-9.46411
-9.46411	-26.4641
-26.4641	-42.5891
-42.5891	-21.2141
-21.2141	-44.2141
-44.2141	-19.8391
-19.8391	-23.2141
-23.2141	-23.3391
-23.3391	-39.0891
-39.0891	-61.3391
-61.3391	-61.5891
-61.5891	-1.21411
-1.21411	-24.9641
-24.9641	-34.4641
-34.4641	-21.0891
-21.0891	-36.4641
-36.4641	-30.5891
-30.5891	-42.5891
-42.5891	-36.7141
-36.7141	-42.4641
-42.4641	-46.4641
-46.4641	-38.4641
-38.4641	-79.0891
-79.0891	-40.3391
-40.3391	-38.3391
-38.3391	-18.0891
-18.0891	-29.8391
-29.8391	-26.9641
-26.9641	-34.7141
-34.7141	-20.3391
-20.3391	-23.2141
-23.2141	-30.3391
-30.3391	-72.9641
-72.9641	-69.4641
-69.4641	-37.2141
-37.2141	-28.0891
-28.0891	-4.83911
-4.83911	18.7859
18.7859	24.4109
24.4109	17.7859
17.7859	33.2859
33.2859	8.66089
8.66089	63.4109
63.4109	6.16089
6.16089	25.4109
25.4109	6.91089
[truncated: 4,359 more rows]

## Sheet: Figure 2c
2d-histograms			Regression
Asynchrony t	Asynchrony t+1		Intercept	Slope
171.948	159.073		-1.2601	0.71409
159.073	124.573
124.573	168.573		Asynch t values	Asynch t+1 values
168.573	180.573		-240	-172.642
180.573	171.698		300	212.967
171.698	140.448
140.448	178.573
178.573	174.323
174.323	186.698
51.6984	154.323
154.323	144.698
144.698	160.698
160.698	145.323
145.323	138.698
138.698	139.698
139.698	179.948
179.948	135.448
135.448	156.698
156.698	137.198
137.198	176.448
176.448	165.573
165.573	169.448
169.448	55.5734
55.5734	177.073
184.573	178.323
178.323	142.573
142.573	178.823
178.823	133.698
133.698	153.073
153.073	151.323
151.323	152.448
152.448	138.448
138.448	151.198
151.198	132.198
132.198	43.1984
43.1984	56.0734
56.0734	-59.4266
-59.4266	-65.5516
-65.5516	-85.1766
-85.1766	-117.552
-117.552	-104.302
-104.302	-82.0516
-82.0516	-125.677
-125.677	-86.0516
-86.0516	-107.802
-107.802	-176.302
-176.302	-117.052
-117.052	-81.1766
-81.1766	-131.802
-131.802	-140.802
-140.802	-124.927
-124.927	-144.302
-144.302	-77.6766
-77.6766	-52.5516
-52.5516	-71.8016
-71.8016	-83.9266
-83.9266	-65.9266
-65.9266	-51.3016
-51.3016	-13.3016
-13.3016	-33.8016
-33.8016	-94.0516
-94.0516	-107.177
-107.177	-88.4266
-88.4266	-72.8016
-72.8016	-60.9266
-60.9266	-44.5516
-44.5516	-70.8016
-70.8016	-84.1766
-84.1766	-63.4266
-63.4266	-97.1766
-97.1766	-111.802
-111.802	-111.927
-111.927	-139.927
-139.927	-142.177
-142.177	-115.927
-115.927	-134.677
-134.677	-143.427
-143.427	-161.552
-161.552	-173.927
-173.927	-152.052
-152.052	-140.427
-140.427	-165.552
-165.552	-162.677
-162.677	-119.677
-119.677	-122.427
-122.427	-124.552
-124.552	-146.927
-146.927	-185.052
29.6163	-57.1337
-57.1337	15.4913
15.4913	9.24134
9.24134	-0.133663
-0.133663	-19.7587
-19.7587	44.6163
44.6163	3.11634
3.11634	16.2413
16.2413	17.1163
17.1163	3.99134
3.99134	2.24134
2.24134	-5.75866
-5.75866	-29.7587
-29.7587	-60.8837
-60.8837	1.61634
1.61634	15.2413
15.2413	8.99134
8.99134	67.6163
67.6163	32.9913
32.9913	9.11634
9.11634	39.1163
39.1163	42.7413
42.7413	-36.0087
-36.0087	66.4913
66.4913	0.741337
0.741337	14.7413
14.7413	-7.13366
-7.13366	41.8663
41.8663	1.49134
1.49134	17.2413
17.2413	-33.6337
-33.6337	67.9913
67.9913	57.9913
57.9913	53.4913
53.4913	60.8663
60.8663	35.8663
35.8663	19.4913
19.4913	7.24134
7.24134	1.74134
1.74134	82.2413
82.2413	13.8663
13.8663	-14.2587
-14.2587	104.991
104.991	27.9913
27.9913	-16.6337
-16.6337	94.2413
94.2413	-12.3837
-12.3837	-35.2587
-35.2587	27.1163
27.1163	34.2413
34.2413	-14.5087
-14.5087	-7.25866
-7.25866	33.4913
33.4913	4.61634
4.61634	-21.1337
-21.1337	18.9913
18.9913	-12.0087
-12.0087	-20.7587
-20.7587	-21.5087
-21.5087	-19.1337
-19.1337	-25.3837
-25.3837	-36.2587
-36.2587	-36.7587
-36.7587	-23.3837
-23.3837	-47.6337
-47.6337	-33.6337
-33.6337	-70.5087
-70.5087	-64.2587
-64.2587	-73.5087
-73.5087	-63.1337
-63.1337	-46.8837
-46.8837	-35.8837
-35.8837	-64.3837
-64.3837	-49.7587
-49.7587	-63.8837
-63.8837	-35.5087
-35.5087	-5.75866
-5.75866	-21.6337
-21.6337	-24.1337
-24.1337	-12.1337
-12.1337	-13.2587
-13.2587	-39.6337
-39.6337	-7.88366
-7.88366	-17.6337
-17.6337	-22.6337
-22.6337	3.36634
3.36634	4.86634
4.86634	18.3663
18.3663	5.74134
5.74134	12.4913
12.4913	16.9913
16.9913	53.1163
53.1163	13.8663
13.8663	37.8663
37.8663	-5.00866
-5.00866	6.99134
6.99134	-40.7587
-40.7587	4.49134
4.49134	-46.7587
-46.7587	46.7413
-128.608	-118.483
-118.483	-76.2325
-76.2325	-30.7325
-30.7325	-27.1075
-27.1075	0.3925
0.3925	-5.3575
-5.3575	-5.9825
-5.9825	-19.6075
-19.6075	-4.3575
-4.3575	-7.7325
-7.7325	3.1425
3.1425	-0.6075
-0.6075	-30.2325
-30.2325	-40.1075
-40.1075	22.6425
22.6425	24.0175
24.0175	-9.2325
-9.2325	-7.2325
-7.2325	-16.8575
-16.8575	-24.6075
-24.6075	-32.6075
-32.6075	-37.6075
-37.6075	-29.3575
-29.3575	-11.4825
-11.4825	-37.7325
-37.7325	-35.4825
-35.4825	-46.7325
-46.7325	-43.1075
-43.1075	-1.1075
-1.1075	-0.8575
-0.8575	34.2675
34.2675	6.5175
6.5175	-16.3575
-16.3575	8.7675
8.7675	6.3925
6.3925	10.7675
10.7675	5.6425
5.6425	13.6425
13.6425	17.1425
17.1425	-11.1075
-11.1075	41.8925
41.8925	19.3925
19.3925	-46.7325
-46.7325	-7.8575
-7.8575	-0.6075
-0.6075	6.0175
6.0175	16.6425
16.6425	36.0175
36.0175	8.0175
8.0175	-7.6075
-7.6075	-41.7325
-41.7325	14.3925
14.3925	20.0175
20.0175	15.0175
15.0175	21.5175
21.5175	8.0175
8.0175	-16.4825
-16.4825	7.0175
7.0175	7.7675
7.7675	18.3925
18.3925	53.7675
53.7675	47.0175
47.0175	26.1425
26.1425	56.2675
56.2675	94.6425
94.6425	13.5175
13.5175	18.3925
18.3925	12.8925
12.8925	-21.4825
-21.4825	0.0175
0.0175	7.2675
7.2675	2.2675
2.2675	0.0175
0.0175	5.3925
5.3925	9.3925
9.3925	-9.4825
-9.4825	22.8925
22.8925	22.5175
22.5175	10.8925
10.8925	20.6425
20.6425	19.8925
19.8925	35.7675
35.7675	12.2675
12.2675	43.5175
43.5175	-37.3575
-37.3575	-9.8575
-9.8575	0.2675
0.2675	-6.8575
-6.8575	-13.3575
-13.3575	1.5175
1.5175	8.0175
8.0175	-20.9825
-20.9825	32.6425
32.6425	24.8925
24.8925	20.0175
20.0175	41.6425
41.6425	9.0175
9.0175	15.1425
15.1425	15.0175
167.29	148.04
148.04	167.165
167.165	185.415
185.415	196.165
-170.085	-101.21
-101.21	-20.7104
-20.7104	4.0396
4.0396	-21.8354
-21.8354	-9.4604
-9.4604	-70.2104
-70.2104	-83.8354
-83.8354	-44.5854
-44.5854	-22.0854
-22.0854	-35.3354
-35.3354	-41.5854
-41.5854	-21.3354
-21.3354	-15.2104
-15.2104	0.164604
0.164604	-15.5854
-15.5854	-22.4604
-22.4604	-51.9604
-51.9604	-25.5854
-25.5854	-33.3354
-33.3354	-61.3354
-61.3354	-27.3354
-27.3354	11.6646
11.6646	12.0396
12.0396	18.4146
18.4146	-22.7104
-22.7104	46.9146
46.9146	18.2896
18.2896	24.5396
24.5396	24.7896
24.7896	20.0396
20.0396	15.4146
15.4146	85.5396
85.5396	-2.9604
-2.9604	-30.7104
-30.7104	-25.3354
-25.3354	-28.0854
-28.0854	-23.0854
-23.0854	-13.5854
-13.5854	-28.5854
-28.5854	-30.5854
-30.5854	-30.4604
-30.4604	-30.8354
-30.8354	-60.5854
-60.5854	-5.7104
-5.7104	9.0396
9.0396	13.6646
13.6646	39.2896
39.2896	32.1646
32.1646	34.6646
34.6646	19.9146
19.9146	15.7896
15.7896	52.4146
52.4146	-1.8354
-1.8354	12.1646
12.1646	14.2896
14.2896	-40.7104
-40.7104	19.2896
19.2896	26.1646
26.1646	6.0396
6.0396	40.6646
40.6646	-2.8354
-2.8354	41.7896
41.7896	8.4146
8.4146	14.1646
14.1646	17.1646
17.1646	10.7896
10.7896	-3.4604
-3.4604	-19.5854
-19.5854	-29.7104
-29.7104	-19.0854
-19.0854	-19.3354
-19.3354	-3.5854
-3.5854	9.1646
9.1646	-12.5854
-12.5854	-11.7104
-11.7104	14.2896
14.2896	-36.4604
-36.4604	-6.8354
-6.8354	7.0396
7.0396	56.2896
56.2896	22.6646
22.6646	1.4146
1.4146	-20.9604
-20.9604	-25.3354
-25.3354	-61.2104
-61.2104	-23.4604
-23.4604	-17.2104
-17.2104	-21.4604
-21.4604	-9.0854
-9.0854	-21.8354
-21.8354	-10.2104
-10.2104	-1.5854
-1.5854	4.1646
4.1646	0.914604
0.914604	-41.3354
23.8235	-38.8015
-38.8015	-22.4265
-22.4265	-15.1765
-15.1765	-4.80147
-4.80147	-4.55147
-4.55147	-32.3015
-32.3015	-18.3015
-18.3015	-29.5515
-29.5515	-47.5515
-47.5515	-33.6765
-33.6765	-15.9265
-15.9265	-30.9265
-30.9265	-11.8015
-11.8015	-5.42647
-5.42647	5.57353
5.57353	-20.4265
-20.4265	-11.4265
-11.4265	-19.6765
-19.6765	2.44853
2.44853	-25.1765
-25.1765	-9.05147
-9.05147	11.3235
11.3235	-6.42647
-6.42647	0.573529
0.573529	-36.9265
-36.9265	8.32353
8.32353	7.82353
7.82353	19.9485
19.9485	10.3235
10.3235	17.5735
17.5735	8.94853
8.94853	16.9485
16.9485	16.1985
16.1985	9.44853
9.44853	8.07353
8.07353	31.6985
31.6985	34.4485
34.4485	28.4485
28.4485	26.0735
26.0735	7.19853
7.19853	11.5735
11.5735	9.32353
9.32353	2.57353
2.57353	8.07353
8.07353	-7.55147
-7.55147	16.9485
16.9485	7.57353
7.57353	-12.0515
-12.0515	4.19853
4.19853	15.8235
15.8235	18.3235
18.3235	19.5735
19.5735	31.6985
31.6985	14.8235
14.8235	-17.9265
-17.9265	-13.9265
-13.9265	2.32353
2.32353	23.5735
23.5735	8.94853
8.94853	7.19853
7.19853	29.3235
29.3235	6.32353
6.32353	-11.4265
-11.4265	-4.55147
-4.55147	-3.92647
-3.92647	-18.8015
-18.8015	-4.42647
-4.42647	-20.3015
-20.3015	4.44853
4.44853	19.6985
19.6985	62.9485
62.9485	26.3235
26.3235	-15.3015
-15.3015	-9.30147
-9.30147	3.69853
3.69853	10.4485
10.4485	16.3235
16.3235	-5.80147
-5.80147	-22.0515
-22.0515	-25.8015
-25.8015	-9.67647
-9.67647	-40.5515
-40.5515	-14.3015
-14.3015	-4.17647
-4.17647	-21.5515
-21.5515	37.3235
37.3235	4.32353
4.32353	-16.3015
-16.3015	-8.55147
-8.55147	-4.42647
-4.42647	-18.3015
-18.3015	-4.55147
-4.55147	1.82353
1.82353	5.69853
5.69853	20.4485
20.4485	13.3235
13.3235	4.69853
4.69853	12.1985
12.1985	-6.42647
-6.42647	10.6985
10.6985	-5.55147
182.538	125.538
125.538	97.9126
97.9126	29.1626
29.1626	-28.5874
-28.5874	-62.2124
-62.2124	-58.8374
-58.8374	-31.0874
-31.0874	-29.4624
-29.4624	-30.7124
-30.7124	-24.3374
-24.3374	-35.0874
-35.0874	-23.9624
-23.9624	-3.08738
-3.08738	-49.9624
-49.9624	-7.71238
-7.71238	-35.9624
-35.9624	2.78762
2.78762	-17.3374
-17.3374	-51.3374
-51.3374	-48.7124
-48.7124	-47.5874
-47.5874	-32.2124
-32.2124	-41.9624
-41.9624	-1.21238
-1.21238	-20.3374
-20.3374	-31.4624
-31.4624	-4.58738
-4.58738	-27.8374
-27.8374	-17.2124
-17.2124	-4.71238
-4.71238	22.2876
22.2876	-7.46238
-7.46238	-17.7124
-17.7124	-11.0874
-11.0874	-5.21238
-5.21238	-0.962379
-0.962379	-19.4624
-19.4624	-17.9624
-17.9624	-14.7124
-14.7124	-1.83738
-1.83738	3.66262
3.66262	-7.21238
-7.21238	-10.0874
-10.0874	-6.46238
-6.46238	4.16262
4.16262	3.91262
3.91262	7.66262
7.66262	24.9126
24.9126	15.2876
15.2876	-21.5874
-21.5874	9.53762
9.53762	12.7876
12.7876	-9.21238
-9.21238	12.4126
12.4126	28.4126
28.4126	22.1626
22.1626	2.16262
2.16262	25.6626
25.6626	-4.21238
-4.21238	10.1626
10.1626	0.912621
0.912621	10.5376
10.5376	21.9126
21.9126	16.7876
16.7876	25.0376
25.0376	30.6626
30.6626	41.5376
41.5376	20.1626
20.1626	11.6626
11.6626	18.0376
18.0376	29.0376
29.0376	20.0376
20.0376	-9.96238
-9.96238	10.9126
10.9126	12.2876
12.2876	15.1626
15.1626	22.9126
22.9126	-3.21238
-3.21238	-3.96238
-3.96238	10.2876
10.2876	2.03762
2.03762	-0.212379
-0.212379	-22.2124
-22.2124	-0.337379
-0.337379	-9.33738
-9.33738	9.91262
9.91262	40.2876
40.2876	5.78762
5.78762	51.0376
51.0376	-12.0874
-12.0874	31.9126
31.9126	13.5376
13.5376	-29.3374
-29.3374	-20.8374
-20.8374	-8.21238
-8.21238	-36.2124
-36.2124	-6.08738
-6.08738	-9.08738
-9.08738	-10.9624
-10.9624	2.91262
2.91262	11.5376
11.5376	-25.2124
40.3105	43.4355
43.4355	15.4355
15.4355	14.1855
14.1855	11.1855
11.1855	38.3105
38.3105	17.1855
17.1855	3.18548
3.18548	-20.9395
-20.9395	1.31048
1.31048	-24.6895
-24.6895	-32.9395
-32.9395	16.4355
16.4355	-36.8145
-36.8145	2.31048
2.31048	-34.9395
-34.9395	-54.1895
-54.1895	-61.3145
-61.3145	-42.8145
-42.8145	-81.9395
-81.9395	-78.5645
-78.5645	-79.8145
-79.8145	-82.3145
-82.3145	-26.9395
-26.9395	-11.0645
-11.0645	-29.9395
-29.9395	-60.4395
-38.6895	86.9355
86.9355	98.4355
98.4355	105.81
105.81	98.8105
98.8105	72.6855
72.6855	87.4355
87.4355	14.9355
14.9355	36.0605
36.0605	-18.0645
-18.0645	-7.56452
-7.56452	-14.9395
-14.9395	-22.4395
-22.4395	-27.9395
-27.9395	-40.4395
-40.4395	-21.0645
-21.0645	-42.3145
-42.3145	10.5605
10.5605	53.1855
53.1855	68.5605
68.5605	28.0605
28.0605	28.4355
28.4355	49.0605
49.0605	67.6855
67.6855	50.0605
50.0605	24.3105
24.3105	44.3105
44.3105	45.5605
45.5605	4.81048
4.81048	-9.56452
-9.56452	-38.8145
-38.8145	-13.1895
-13.1895	-31.9395
-31.9395	6.68548
6.68548	29.4355
29.4355	29.6855
29.6855	47.3105
47.3105	29.0605
29.0605	10.3105
10.3105	-16.3145
-16.3145	10.6855
10.6855	-26.1895
-26.1895	-10.3145
-10.3145	-10.1895
-10.1895	9.56048
9.56048	14.6855
14.6855	38.1855
38.1855	41.8105
41.8105	28.1855
28.1855	31.0605
31.0605	49.4355
49.4355	43.6855
43.6855	-5.31452
-5.31452	-29.1895
-29.1895	-40.3145
-40.3145	-50.0645
-50.0645	-38.1895
-38.1895	-55.5645
-55.5645	-34.0645
-80.0645	-11.0645
-11.0645	4.68548
4.68548	-55.0645
-55.0645	-45.5645
-45.5645	-70.8145
64.1663	14.9163
14.9163	27.0413
27.0413	58.2913
58.2913	65.5413
65.5413	46.9163
46.9163	49.1663
49.1663	13.0413
13.0413	63.6663
63.6663	29.7913
29.7913	41.6663
41.6663	24.1663
24.1663	15.9163
15.9163	16.0413
16.0413	9.66626
9.66626	21.1663
21.1663	1.16626
1.16626	48.2913
48.2913	45.9163
45.9163	48.2913
48.2913	13.9163
13.9163	29.4163
29.4163	22.6663
22.6663	7.29126
7.29126	2.41626
2.41626	30.7913
30.7913	-31.8337
-31.8337	53.0413
53.0413	0.0412621
0.0412621	47.1663
47.1663	39.4163
39.4163	-6.08374
-6.08374	-5.33374
-5.33374	-4.95874
-4.95874	-11.3337
-11.3337	-38.2087
-38.2087	-48.8337
-48.8337	-36.2087
-36.2087	-23.8337
-23.8337	-34.9587
-34.9587	-13.9587
-13.9587	-26.2087
-26.2087	1.54126
1.54126	52.4163
52.4163	39.0413
39.0413	5.29126
5.29126	6.41626
6.41626	-21.3337
-21.3337	-26.2087
-26.2087	-33.2087
-33.2087	0.916262
0.916262	21.5413
21.5413	9.16626
9.16626	5.66626
5.66626	-13.9587
-13.9587	-1.33374
-1.33374	29.6663
29.6663	58.4163
58.4163	34.6663
34.6663	3.04126
3.04126	-3.20874
-3.20874	-11.5837
-11.5837	21.4163
21.4163	13.6663
13.6663	23.1663
23.1663	31.2913
31.2913	-12.7087
-12.7087	-18.0837
-18.0837	-46.4587
-46.4587	-46.4587
-46.4587	-27.4587
-27.4587	-40.7087
-40.7087	-14.8337
-14.8337	-62.8337
-62.8337	-48.5837
-48.5837	-26.4587
-26.4587	-14.4587
-14.4587	-38.7087
-38.7087	-36.3337
-36.3337	-30.4587
-30.4587	-55.5837
-55.5837	-19.0837
-19.0837	-72.0837
-72.0837	-65.2087
-65.2087	-45.0837
-45.0837	4.54126
4.54126	58.4163
58.4163	32.1663
32.1663	7.79126
7.79126	-3.83374
-3.83374	55.5413
55.5413	-11.4587
-11.4587	3.79126
3.79126	-4.45874
-4.45874	-5.58374
-5.58374	13.5413
13.5413	-42.7087
-42.7087	-25.2087
-25.2087	-17.8337
-17.8337	-67.2087
-67.2087	-75.0837
-75.0837	-52.4587
-52.4587	-64.0837
22.4416	20.5666
20.5666	38.5666
38.5666	35.4416
35.4416	57.3166
57.3166	56.4416
56.4416	86.6916
86.6916	100.817
100.817	163.067
-207.058	-90.8084
-90.8084	-10.8084
-10.8084	41.8166
41.8166	128.192
-167.683	-63.4334
-63.4334	17.0666
17.0666	81.4416
81.4416	43.4416
43.4416	113.567
113.567	178.817
-91.0584	82.1916
82.1916	165.067
-52.9334	49.6916
49.6916	137.192
-191.183	63.3166
63.3166	30.0666
-203.933	-131.933
-131.933	-35.1834
-35.1834	30.6916
30.6916	69.1916
69.1916	115.192
115.192	164.442
-217.933	-120.808
-120.808	-26.4334
-26.4334	105.317
-197.058	-113.058
-113.058	-40.5584
-40.5584	42.9416
42.9416	77.0666
77.0666	119.067
119.067	171.317
-146.308	-97.1834
-97.1834	-78.5584
-78.5584	-18.5584
-18.5584	-7.18344
-7.18344	71.4416
71.4416	106.442
-215.058	-154.183
-154.183	-84.9334
-84.9334	17.0666
17.0666	119.067
119.067	141.442
-167.683	-132.933
-132.933	-31.1834
-31.1834	7.31656
7.31656	167.442
-36.1834	20.6916
20.6916	23.3166
23.3166	168.442
168.442	91.4416
91.4416	3.94156
3.94156	-35.0584
-35.0584	-79.8084
-79.8084	-93.5584
-93.5584	-102.808
-102.808	-103.433
-3.22786	-19.7279
-19.7279	40.5221
40.5221	27.2721
27.2721	53.7721
53.7721	48.8971
48.8971	11.2721
11.2721	58.8971
58.8971	30.1471
30.1471	-2.22786
-2.22786	17.0221
17.0221	-19.8529
-19.8529	5.64714
5.64714	34.0221
34.0221	36.0221
36.0221	3.27214
3.27214	-27.3529
-27.3529	10.7721
10.7721	-4.10286
-4.10286	-3.47786
-3.47786	25.2721
25.2721	-8.22786
-8.22786	-70.7279
-70.7279	17.0221
17.0221	30.7721
30.7721	94.2721
94.2721	88.2721
88.2721	23.7721
23.7721	61.5221
61.5221	84.5221
84.5221	125.397
-212.603	-193.353
-193.353	-180.603
-182.478	-38.9779
-38.9779	-54.8529
-54.8529	60.7721
60.7721	-54.9779
-54.9779	23.0221
23.0221	36.5221
36.5221	68.3971
68.3971	-31.1029
-31.1029	43.6471
43.6471	74.2721
74.2721	53.8971
53.8971	73.8971
73.8971	125.147
125.147	105.397
-145.353	-151.478
-151.478	-130.478
-130.478	-66.2279
-66.2279	-58.3529
-58.3529	0.0221354
0.0221354	25.3971
25.3971	6.14714
6.14714	78.2721
78.2721	108.522
108.522	51.3971
51.3971	98.7721
98.7721	67.0221
67.0221	86.2721
86.2721	2.52214
2.52214	99.1471
99.1471	83.0221
83.0221	29.6471
29.6471	-1.10286
-1.10286	49.3971
49.3971	53.1471
53.1471	35.7721
35.7721	27.7721
27.7721	-15.1029
-15.1029	-28.6029
-28.6029	10.0221
10.0221	-49.7279
-49.7279	-66.6029
-66.6029	-41.3529
-41.3529	-32.8529
-32.8529	-39.1029
-39.1029	2.27214
2.27214	-28.2279
-28.2279	-22.6029
-22.6029	-48.9779
-48.9779	-102.603
-102.603	-50.9779
-50.9779	-95.9779
-95.9779	-89.7279
-89.7279	-82.6029
-82.6029	11.8971
11.8971	-40.6029
-40.6029	1.02214
1.02214	14.0221
14.0221	-14.1029
-14.1029	10.3971
10.3971	-34.6029
111.621	49.621
49.621	-3.62899
-3.62899	-27.379
-27.379	-6.62899
-6.62899	-57.379
-57.379	-40.254
-40.254	-22.379
-22.379	9.49601
9.49601	-19.879
-19.879	-37.629
-37.629	-42.129
-42.129	-22.629
-22.629	-8.50399
-8.50399	-9.50399
-9.50399	-43.254
-43.254	-39.379
-39.379	-13.879
-13.879	-7.25399
-7.25399	-41.129
-81.379	-85.254
-85.254	-87.379
-87.379	-21.754
-21.754	-32.129
-32.129	-65.004
-80.004	-80.129
-80.129	-60.879
-60.879	-78.129
204.246	154.871
154.871	102.871
102.871	77.496
77.496	73.746
73.746	42.746
42.746	39.871
39.871	47.371
47.371	10.746
10.746	-30.004
-30.004	-10.004
-10.004	0.121011
0.121011	-57.629
-57.629	-44.379
-44.379	-19.004
-19.004	-52.879
-52.879	-54.879
-54.879	-48.129
-48.129	-44.754
-44.754	-73.629
-73.629	-73.879
-73.879	-39.129
-39.129	-48.379
-48.379	-41.629
-41.629	-75.629
-75.629	-65.504
262.996	118.496
118.496	127.746
127.746	89.371
89.371	65.621
65.621	50.371
50.371	18.621
18.621	49.371
49.371	44.371
44.371	29.871
29.871	-6.62899
-6.62899	7.62101
7.62101	-10.504
-10.504	-50.629
-50.629	-47.129
-47.129	-18.129
-18.129	-11.504
-11.504	-11.129
-11.129	-5.62899
-5.62899	16.246
16.246	36.246
36.246	21.746
21.746	33.246
33.246	49.996
49.996	-16.504
-16.504	21.246
21.246	11.621
11.621	-5.50399
-5.50399	8.37101
8.37101	34.496
34.496	-10.754
-10.754	-11.379
-11.379	-12.254
-12.254	-1.25399
-1.25399	26.871
26.871	28.121
28.121	9.12101
9.12101	26.621
147.521	105.896
105.896	27.2708
27.2708	38.5208
38.5208	5.89583
5.89583	-13.3542
-13.3542	-31.2292
-31.2292	-13.4792
-13.4792	-18.6042
-18.6042	-63.6042
-63.6042	-80.4792
-88.4792	-5.22917
-5.22917	-49.3542
-49.3542	-48.6042
-48.6042	-20.2292
-20.2292	44.6458
44.6458	29.0208
29.0208	-14.8542
-14.8542	-5.72917
-5.72917	-18.9792
-18.9792	-19.4792
-19.4792	-0.479167
-0.479167	-12.4792
-12.4792	-36.6042
-36.6042	-1.60417
-1.60417	7.52083
7.52083	-57.4792
-57.4792	-61.7292
-61.7292	-70.9792
-55.4792	2.02083
2.02083	1.64583
1.64583	2.39583
2.39583	-6.60417
-6.60417	12.6458
12.6458	1.27083
1.27083	45.2708
45.2708	29.6458
29.6458	17.3958
17.3958	-21.2292
-21.2292	13.2708
13.2708	-21.9792
-21.9792	12.2708
12.2708	-31.1042
-31.1042	8.52083
8.52083	-38.6042
-38.6042	16.3958
16.3958	4.27083
4.27083	-6.85417
-6.85417	7.77083
7.77083	56.2708
56.2708	22.2708
22.2708	26.1458
26.1458	-0.104167
-0.104167	24.6458
24.6458	-0.104167
-0.104167	25.0208
25.0208	13.2708
13.2708	86.7708
86.7708	19.8958
19.8958	40.0208
40.0208	29.3958
29.3958	-4.47917
-4.47917	3.39583
3.39583	-34.1042
-34.1042	-22.4792
-22.4792	-17.8542
-17.8542	-34.8542
-34.8542	-18.2292
-18.2292	-22.7292
-22.7292	-10.4792
-10.4792	-37.3542
-37.3542	-61.9792
-61.9792	-30.8542
-30.8542	-43.4792
-43.4792	-18.3542
-18.3542	42.0208
42.0208	60.5208
60.5208	8.64583
8.64583	7.27083
7.27083	12.5208
12.5208	-8.35417
-8.35417	13.0208
13.0208	-4.22917
-4.22917	50.6458
50.6458	68.6458
68.6458	24.8958
24.8958	39.6458
39.6458	28.8958
50.09	78.465
78.465	60.215
60.215	-9.785
-9.785	63.34
63.34	8.715
8.715	13.59
13.59	28.215
28.215	-45.785
-45.785	-39.035
-39.035	-23.535
-23.535	-25.035
-25.035	-46.285
-46.285	-55.16
-55.16	-52.41
-52.41	-34.91
-34.91	-4.16
-4.16	-26.285
-26.285	-48.66
-48.66	83.34
83.34	-14.66
-14.66	-35.66
-35.66	1.34
1.34	-31.16
-31.16	-28.535
-28.535	-49.535
-49.535	7.34
7.34	-67.535
-67.535	-43.285
-43.285	56.215
56.215	-20.285
-20.285	-11.91
-11.91	15.34
15.34	-44.285
-44.285	-110.41
-110.41	-26.91
-26.91	16.84
16.84	33.84
33.84	59.84
59.84	21.09
21.09	23.215
23.215	11.34
11.34	53.84
53.84	16.84
16.84	-47.91
-47.91	-38.285
-38.285	-27.535
-27.535	-12.035
-12.035	4.84
4.84	-4.785
-4.785	5.965
5.965	9.84
9.84	44.965
44.965	-68.285
-68.285	-38.285
-38.285	-83.16
-83.16	35.84
35.84	36.965
36.965	18.215
18.215	40.34
40.34	-5.535
-5.535	-2.035
-2.035	-16.035
-16.035	72.09
72.09	-17.66
-17.66	-20.16
-20.16	-54.16
-54.16	-35.41
-35.41	-32.785
-32.785	-23.535
-23.535	-67.535
-67.535	1.34
1.34	-6.66
-6.66	22.465
22.465	42.09
42.09	14.715
14.715	38.09
38.09	-0.91
-0.91	3.715
3.715	-10.785
-10.785	-6.16
-6.16	16.215
16.215	36.09
36.09	-17.785
-17.785	16.09
16.09	39.84
39.84	28.84
28.84	11.34
11.34	4.09
4.09	-5.785
-5.785	-22.785
-22.785	9.84
9.84	137.59
137.59	77.215
77.215	-8.91
-8.91	-8.91
122.09	-3.16
-3.16	-1.535
-1.535	-10.035
1.88471	-35.3653
-35.3653	15.2597
15.2597	17.3847
17.3847	-6.74029
-6.74029	-21.8653
-21.8653	-7.61529
-7.61529	25.1347
25.1347	39.5097
39.5097	17.5097
17.5097	0.509709
0.509709	-5.49029
-5.49029	-8.74029
-8.74029	-1.61529
-1.61529	-34.7403
-34.7403	-46.4903
-46.4903	12.1347
12.1347	32.6347
32.6347	-22.1153
-22.1153	-86.9903
-86.9903	62.1347
62.1347	32.3847
32.3847	23.3847
23.3847	-12.9903
-12.9903	12.5097
12.5097	28.6347
28.6347	1.00971
1.00971	-8.74029
-8.74029	7.75971
7.75971	-17.8653
-17.8653	16.7597
16.7597	25.7597
25.7597	44.6347
44.6347	30.0097
30.0097	1.38471
1.38471	-31.4903
-31.4903	-20.8653
-20.8653	-25.4903
-25.4903	16.0097
16.0097	14.2597
14.2597	-6.36529
-6.36529	-29.7403
-29.7403	27.3847
27.3847	9.50971
9.50971	-9.11529
-9.11529	56.0097
56.0097	-26.1153
-26.1153	71.1347
71.1347	74.6347
74.6347	-10.7403
-10.7403	-25.8653
-25.8653	-22.6153
-22.6153	59.3847
59.3847	44.2597
44.2597	-16.9903
-16.9903	50.6347
50.6347	24.3847
24.3847	-54.9903
-54.9903	-10.8653
-10.8653	-21.6153
-21.6153	-73.2403
-73.2403	-54.7403
-54.7403	-141.99
-141.99	-20.6153
-20.6153	10.7597
10.7597	28.8847
28.8847	2.50971
2.50971	33.8847
33.8847	1.38471
1.38471	-29.2403
-29.2403	-17.2403
-17.2403	-10.8653
-10.8653	22.2597
22.2597	-46.1153
-46.1153	-17.9903
-17.9903	-26.2403
-26.2403	-59.4903
-59.4903	-15.3653
-15.3653	0.759709
0.759709	-33.4903
-33.4903	-22.2403
-22.2403	16.3847
16.3847	-47.4903
-47.4903	-10.3653
-10.3653	61.1347
61.1347	-11.1153
-11.1153	2.63471
2.63471	26.0097
26.0097	-6.49029
-6.49029	16.3847
16.3847	41.5097
41.5097	4.38471
4.38471	9.63471
9.63471	37.6347
37.6347	4.00971
4.00971	-43.3653
-43.3653	-3.74029
-3.74029	-19.3653
-19.3653	103.01
103.01	59.6347
59.6347	-16.1153
-16.1153	-26.7403
-26.7403	5.13471
-35.6153	-12.2403
-12.2403	-15.4903
-15.4903	-33.4903
-33.4903	-32.3653
-32.3653	-37.8653
-37.8653	-36.7403
-36.7403	-19.7403
-19.7403	-34.3653
-34.3653	-22.4903
-22.4903	-21.2403
-21.2403	-26.7403
-26.7403	-15.2403
-15.2403	-11.3653
-11.3653	-11.2403
-11.2403	-33.9903
-33.9903	-12.1153
-12.1153	8.88471
8.88471	13.2597
13.2597	2.50971
2.50971	0.884709
0.884709	7.63471
7.63471	12.3847
12.3847	4.63471
4.63471	-1.86529
-1.86529	2.75971
2.75971	-18.9903
-18.9903	-9.61529
-9.61529	-6.11529
-6.11529	-14.7403
-14.7403	46.3847
46.3847	26.2597
26.2597	-12.4903
-12.4903	-4.99029
-4.99029	-7.36529
-7.36529	17.8847
17.8847	-17.9903
-17.9903	15.2597
15.2597	-6.24029
-6.24029	-19.4903
-19.4903	-24.1153
-24.1153	-16.9903
-16.9903	-58.3653
-58.3653	33.2597
33.2597	5.88471
5.88471	27.5097
27.5097	39.0097
39.0097	-4.61529
-4.61529	3.75971
3.75971	-4.11529
-4.11529	-16.8653
-16.8653	-22.1153
-22.1153	-28.1153
-28.1153	-21.4903
-21.4903	1.25971
1.25971	0.134709
0.134709	-43.4903
-43.4903	8.13471
8.13471	17.0097
17.0097	4.63471
4.63471	13.6347
13.6347	-7.74029
-7.74029	8.50971
8.50971	29.6347
29.6347	8.88471
8.88471	-9.61529
-9.61529	10.8847
10.8847	-11.4903
-11.4903	-16.1153
-16.1153	-9.36529
-9.36529	-2.49029
-2.49029	-11.2403
-11.2403	13.6347
13.6347	10.7597
10.7597	21.8847
21.8847	11.1347
11.1347	17.8847
17.8847	35.8847
35.8847	48.7597
48.7597	9.25971
9.25971	9.50971
9.50971	-28.6153
-28.6153	11.8847
11.8847	4.38471
4.38471	13.8847
13.8847	8.88471
8.88471	-22.6153
-22.6153	10.2597
10.2597	28.6347
28.6347	22.0097
22.0097	29.8847
29.8847	16.1347
16.1347	15.7597
15.7597	30.7597
30.7597	15.0097
15.0097	20.5097
20.5097	22.0097
22.0097	25.7597
25.7597	15.6347
15.6347	7.50971
7.50971	9.38471
9.38471	19.0097
19.0097	14.8847
63.7191	19.8441
19.8441	-4.78094
-4.78094	-44.2809
-44.2809	-85.2809
-85.2809	-72.9059
-72.9059	-26.7809
-26.7809	-15.4059
-15.4059	8.84406
8.84406	38.4691
38.4691	3.34406
3.34406	-8.78094
-8.78094	-7.65594
-7.65594	-39.2809
-39.2809	5.96906
5.96906	10.5941
10.5941	2.34406
2.34406	-17.1559
-17.1559	6.71906
6.71906	0.969059
0.969059	13.3441
13.3441	-20.9059
-20.9059	-11.5309
-11.5309	5.96906
5.96906	-16.7809
-16.7809	-15.7809
-15.7809	-3.90594
-3.90594	-9.28094
-9.28094	11.5941
11.5941	-8.53094
-8.53094	-23.7809
-23.7809	2.21906
2.21906	0.844059
0.844059	6.84406
6.84406	-4.03094
-4.03094	6.84406
6.84406	5.34406
5.34406	29.9691
29.9691	6.96906
6.96906	21.7191
21.7191	41.8441
41.8441	31.7191
31.7191	57.3441
57.3441	83.8441
83.8441	48.3441
48.3441	-13.6559
-13.6559	33.9691
33.9691	8.84406
8.84406	20.8441
20.8441	43.8441
43.8441	18.2191
18.2191	8.09406
8.09406	-1.90594
-1.90594	-19.4059
-19.4059	-19.7809
-19.7809	-0.0309406
-0.0309406	9.09406
9.09406	-11.6559
-11.6559	-26.0309
-26.0309	2.96906
2.96906	-18.9059
-18.9059	-23.5309
-23.5309	-17.2809
-17.2809	-31.2809
-31.2809	-2.28094
-2.28094	-18.5309
-18.5309	-7.78094
-7.78094	-28.0309
-28.0309	-20.7809
-20.7809	1.96906
1.96906	-30.0309
-30.0309	-12.0309
-12.0309	-0.655941
-0.655941	-15.6559
-15.6559	-25.1559
-25.1559	-2.03094
-2.03094	-6.90594
-6.90594	36.7191
36.7191	13.5941
13.5941	3.96906
3.96906	20.9691
20.9691	12.2191
12.2191	-1.65594
-1.65594	9.09406
9.09406	-4.28094
-4.28094	19.0941
19.0941	4.59406
4.59406	17.9691
17.9691	-21.9059
-21.9059	-37.7809
-37.7809	-1.65594
-1.65594	28.9691
28.9691	5.09406
5.09406	7.09406
7.09406	-23.5309
-23.5309	9.46906
9.46906	2.59406
2.59406	-15.4059
-15.4059	-10.9059
-10.9059	23.0941
23.0941	9.34406
83.551	9.42597
9.42597	178.551
178.551	99.801
99.801	35.551
35.551	9.55097
9.55097	37.676
37.676	21.176
21.176	-17.574
-17.574	-42.199
-42.199	-56.449
-56.449	-44.824
-44.824	-24.949
-24.949	-45.949
-45.949	-38.574
-38.574	-8.94903
-8.94903	-31.199
-31.199	-80.574
-80.574	-12.074
-12.074	59.926
59.926	15.051
15.051	-11.199
-11.199	-39.449
-39.449	-26.574
-26.574	-73.074
-73.074	-50.449
-50.449	-44.199
-44.199	-38.074
-38.074	-41.574
-41.574	-31.824
-31.824	-40.199
-40.199	-15.074
-15.074	-26.574
-26.574	-27.199
-27.199	-16.324
-16.324	-16.699
-16.699	-6.44903
-6.44903	-1.94903
-1.94903	-30.324
-30.324	-19.574
-19.574	1.42597
1.42597	12.051
12.051	-30.324
-30.324	-14.699
-14.699	6.80097
6.80097	36.176
36.176	10.176
10.176	17.301
17.301	-22.074
-22.074	7.42597
7.42597	21.676
21.676	9.05097
9.05097	-8.07403
-8.07403	-7.82403
-7.82403	-26.824
-26.824	-25.699
-25.699	-32.074
-32.074	-27.949
-27.949	-46.699
-46.699	-44.949
-44.949	-36.324
-36.324	-14.199
-14.199	-20.574
-20.574	-39.699
-39.699	-47.449
-47.449	-20.699
-20.699	-20.949
-20.949	-62.199
-62.199	-38.949
-38.949	30.801
30.801	3.55097
3.55097	3.67597
3.67597	22.551
22.551	30.051
30.051	31.551
31.551	0.425971
0.425971	4.92597
4.92597	3.05097
3.05097	2.42597
2.42597	-1.19903
-1.19903	25.551
25.551	19.926
19.926	40.301
40.301	13.176
13.176	41.551
41.551	28.426
28.426	35.301
35.301	53.426
53.426	58.051
58.051	54.926
54.926	62.426
62.426	53.676
53.676	33.176
33.176	58.551
58.551	49.551
49.551	43.051
43.051	42.551
42.551	4.05097
4.05097	13.551
13.551	20.926
20.926	-2.07403
-2.07403	-2.19903
-2.19903	-3.69903
-40.6966	-11.6966
-11.6966	1.4284
1.4284	-21.6966
-21.6966	15.3034
15.3034	-16.9466
-16.9466	45.4284
45.4284	4.4284
4.4284	40.0534
40.0534	-12.9466
-12.9466	-24.8216
-24.8216	-32.5716
-32.5716	96.3034
96.3034	51.6784
51.6784	34.3034
34.3034	16.9284
16.9284	27.6784
27.6784	-13.3216
-13.3216	-19.9466
-19.9466	-11.4466
-11.4466	-59.8216
-59.8216	-55.8216
-55.8216	-35.6966
-35.6966	-11.3216
-11.3216	-24.8216
-24.8216	-1.0716
-1.0716	19.0534
19.0534	36.5534
36.5534	10.9284
10.9284	2.4284
2.4284	13.4284
13.4284	-21.9466
-21.9466	-28.5716
-28.5716	-38.6966
-38.6966	0.303398
0.303398	28.8034
28.8034	82.9284
82.9284	52.5534
52.5534	25.3034
25.3034	18.6784
18.6784	-8.4466
-8.4466	-23.4466
-23.4466	-9.9466
-9.9466	-14.4466
-14.4466	-14.4466
-14.4466	-28.3216
-28.3216	-30.9466
-30.9466	-29.4466
-29.4466	-8.4466
-8.4466	11.8034
11.8034	-5.8216
-5.8216	4.8034
4.8034	4.0534
4.0534	8.1784
8.1784	17.8034
17.8034	7.0534
7.0534	0.928398
0.928398	-26.6966
-26.6966	4.1784
4.1784	0.553398
0.553398	26.1784
26.1784	0.553398
0.553398	-6.9466
-6.9466	-5.1966
-5.1966	0.803398
0.803398	-0.196602
-0.196602	-13.5716
-13.5716	-35.1966
-35.1966	-8.9466
-8.9466	4.6784
4.6784	11.5534
11.5534	28.6784
28.6784	40.1784
40.1784	-0.946602
-0.946602	18.0534
18.0534	-15.5716
-15.5716	13.9284
13.9284	13.9284
13.9284	25.8034
25.8034	27.8034
27.8034	15.0534
15.0534	23.4284
23.4284	18.9284
18.9284	-3.3216
-3.3216	11.1784
11.1784	-0.946602
-0.946602	-9.1966
-9.1966	-13.1966
-13.1966	-21.3216
-21.3216	-13.0716
-13.0716	-19.9466
-19.9466	9.1784
9.1784	15.3034
15.3034	-6.3216
-6.3216	-20.3216
-20.3216	-30.6966
-30.6966	-32.6966
-32.6966	-33.6966
-33.6966	-4.8216
-4.8216	21.0534
21.0534	9.0534
9.0534	-16.4466
-16.4466	-22.3216
-9.45297	-5.45297
-5.45297	-12.078
-12.078	-8.82797
-8.82797	-20.828
-20.828	-17.578
-17.578	11.797
11.797	18.172
18.172	-14.328
-14.328	-12.203
-12.203	7.29703
7.29703	6.04703
6.04703	-1.57797
-1.57797	-15.203
-15.203	3.17203
3.17203	-7.95297
-7.95297	8.29703
8.29703	-3.82797
-3.82797	-8.32797
-8.32797	20.797
20.797	-11.703
-11.703	-3.95297
-3.95297	-3.57797
-3.57797	16.422
16.422	-18.703
-18.703	6.67203
6.67203	1.54703
1.54703	-2.57797
-2.57797	32.047
32.047	-19.578
-19.578	2.42203
2.42203	6.67203
6.67203	18.297
18.297	4.92203
4.92203	6.79703
6.79703	-1.32797
-1.32797	-27.953
-27.953	-33.828
-33.828	-27.953
-27.953	25.297
25.297	13.422
13.422	5.92203
5.92203	10.547
10.547	16.797
16.797	9.17203
9.17203	14.547
14.547	-12.578
-12.578	28.547
28.547	20.172
20.172	2.67203
2.67203	12.672
12.672	9.42203
9.42203	-5.45297
-5.45297	29.797
29.797	4.29703
4.29703	-3.70297
-3.70297	8.17203
8.17203	-8.32797
-8.32797	14.797
14.797	-15.578
-15.578	-5.57797
-5.57797	2.67203
2.67203	-20.328
-20.328	-11.453
-11.453	-9.20297
-9.20297	3.29703
3.29703	15.422
15.422	-9.20297
-9.20297	18.422
18.422	-2.82797
-2.82797	-4.95297
-4.95297	6.42203
6.42203	6.92203
6.92203	-1.82797
-1.82797	9.04703
9.04703	-3.82797
-3.82797	-2.20297
-2.20297	-9.32797
-9.32797	-11.578
-11.578	32.422
32.422	21.047
21.047	13.547
13.547	9.04703
9.04703	-0.0779703
-0.0779703	7.29703
7.29703	-4.45297
-4.45297	-7.57797
-7.57797	-5.95297
-5.95297	7.17203
7.17203	4.67203
4.67203	-14.953
-14.953	15.297
15.297	19.172
19.172	-1.82797
-1.82797	-0.32797
-0.32797	-10.203
-10.203	-9.82797
-9.82797	-23.203
-23.203	-35.078
-35.078	-50.953
-50.953	1.67203
58.0655	-6.05947
-6.05947	-13.9345
-13.9345	-8.93447
-8.93447	-15.6845
-15.6845	10.5655
10.5655	14.6905
14.6905	-1.43447
-1.43447	-33.9345
-33.9345	17.6905
17.6905	-12.3095
-12.3095	-15.5595
-15.5595	13.8155
13.8155	6.19053
6.19053	-21.5595
-21.5595	-12.4345
-12.4345	-18.3095
-18.3095	-7.93447
-7.93447	-23.9345
-23.9345	1.94053
1.94053	-0.309466
-0.309466	-6.05947
-6.05947	2.69053
2.69053	-14.5595
-14.5595	-8.68447
-8.68447	4.31553
4.31553	-3.93447
-3.93447	-4.05947
-4.05947	-3.05947
-3.05947	31.1905
31.1905	7.19053
7.19053	-3.05947
-3.05947	-11.1845
-11.1845	2.44053
2.44053	-1.30947
-1.30947	3.06553
3.06553	-3.68447
-3.68447	3.56553
3.56553	14.1905
14.1905	10.1905
10.1905	-1.43447
-1.43447	-13.8095
-13.8095	1.81553
1.81553	8.06553
8.06553	-8.05947
-8.05947	-23.9345
-23.9345	5.06553
5.06553	25.6905
25.6905	9.81553
9.81553	-19.4345
-19.4345	-20.8095
-20.8095	-16.4345
-16.4345	0.315534
0.315534	-6.30947
-6.30947	-2.55947
-2.55947	-12.5595
-12.5595	4.19053
4.19053	20.5655
20.5655	-9.93447
-9.93447	0.815534
0.815534	22.1905
22.1905	27.1905
27.1905	13.8155
13.8155	-17.8095
-17.8095	6.69053
6.69053	20.4405
20.4405	6.06553
6.06553	-21.8095
-21.8095	15.5655
15.5655	20.0655
20.0655	-29.5595
-29.5595	-26.8095
-26.8095	1.19053
1.19053	4.56553
4.56553	-28.3095
-28.3095	-28.0595
-28.0595	8.44053
8.44053	8.56553
8.56553	4.31553
4.31553	-0.309466
-0.309466	5.94053
5.94053	1.44053
1.44053	-10.8095
-10.8095	1.31553
1.31553	11.5655
11.5655	-0.559466
-0.559466	13.3155
13.3155	-4.30947
-4.30947	1.06553
1.06553	23.9405
23.9405	9.06553
9.06553	-8.68447
-8.68447	1.94053
1.94053	23.5655
23.5655	-10.3095
-10.3095	-6.30947
-6.30947	17.4405
17.4405	25.6905
25.6905	-7.93447
-7.93447	-9.43447
-9.43447	5.31553
5.31553	23.3155
23.3155	-3.93447
-58.9592	-52.0842
-52.0842	-31.2092
-31.2092	-53.5842
-53.5842	-52.8342
-52.8342	-9.70916
-9.70916	-27.7092
-27.7092	-86.9592
-86.9592	-59.4592
-59.4592	-19.2092
-19.2092	-33.2092
-33.2092	-48.3342
-48.3342	-78.8342
-78.8342	-18.3342
-18.3342	-20.4592
-20.4592	-39.3342
-39.3342	-40.9592
-40.9592	-45.4592
-45.4592	-67.9592
-67.9592	-39.3342
-39.3342	-14.4592
-14.4592	5.16584
5.16584	-12.5842
-12.5842	-38.0842
-38.0842	-39.3342
-39.3342	-34.4592
-34.4592	-26.3342
-26.3342	3.16584
3.16584	-28.0842
-28.0842	19.5408
19.5408	69.5408
69.5408	48.0408
48.0408	23.0408
23.0408	11.2908
11.2908	-24.4592
-24.4592	2.91584
2.91584	-0.209158
-0.209158	30.6658
30.6658	-9.20916
-9.20916	5.04084
5.04084	-3.45916
-3.45916	1.91584
1.91584	-22.8342
-22.8342	-63.2092
-63.2092	-26.0842
-26.0842	-20.0842
-20.0842	-16.8342
-16.8342	-40.4592
-40.4592	-14.5842
-14.5842	16.1658
16.1658	-14.8342
-14.8342	-30.4592
-30.4592	-31.0842
-31.0842	11.0408
11.0408	-1.33416
-1.33416	13.4158
13.4158	7.16584
7.16584	83.0408
83.0408	3.79084
3.79084	-9.33416
-9.33416	-6.33416
-6.33416	38.5408
38.5408	-11.2092
-11.2092	-11.8342
-11.8342	-7.45916
-7.45916	6.79084
6.79084	1.66584
1.66584	14.4158
14.4158	-11.7092
-11.7092	19.2908
19.2908	40.6658
40.6658	41.4158
41.4158	2.66584
2.66584	1.66584
1.66584	15.2908
15.2908	58.0408
58.0408	40.2908
40.2908	222.166
222.166	189.541
[truncated: 3,577 more rows]

## Sheet: Figure 2d
Group	Correlation
CON	0.33723
CON	0.5515
CON	0.741
CON	0.64167
CON	0.50968
CON	0.48833
CON	0.61034
CON	0.43485
CON	0.7011
CON	0.38968
CON	0.27994
CON	0.7937
CON	0.68399
CON	0.55836
CON	0.75161
CON	0.68006
CON	0.54069
CON	0.63651
CON	0.41396
CON	0.52448
CON	0.42465
CON	0.27381
CON	0.37269
CON	0.56362
CON	0.1869
CON	0.44949
CON	0.73905
CON	0.45647
CON	0.88794
CON	0.20669
CON	0.66571
CON	0.78761
CON	0.50824
CON	0.48604
CON	0.46079
CON	0.49803
CON	0.5802
CON	0.30934
CON	0.59291
CON	0.52831
CON	0.45032
CON	0.40943
CON	0.77815
CON	0.51654
CON	0.43867
CON	0.8933
CON	0.65992
DYS	0.57751
DYS	0.42456
DYS	0.58394
DYS	0.67529
DYS	0.40666
DYS	0.45138
DYS	0.46227
DYS	0.35643
DYS	0.35078
DYS	0.76693
DYS	0.454
DYS	0.38183
DYS	0.1528
DYS	0.79186
DYS	0.66276
DYS	0.64972
DYS	0.70561
DYS	0.55913
DYS	0.41495
DYS	0.36849
DYS	0.60522
DYS	0.29875
DYS	0.5732
DYS	0.85132
DYS	0.38128
DYS	0.39996
DYS	0.73454
DYS	0.3966
DYS	0.6014
DYS	0.12155
DYS	0.62856
DYS	0.8343
ASD	0.90993
ASD	0.76153
ASD	0.65493
ASD	0.72435
ASD	0.74894
ASD	0.78924
ASD	0.28151
ASD	0.52743
ASD	0.62898
ASD	0.16553
ASD	0.64858
ASD	0.50988
ASD	0.81813
ASD	0.81144
ASD	0.38137
ASD	0.64992
ASD	0.4817
ASD	0.5013
ASD	0.90143
ASD	0.08488
ASD	0.89616
ASD	0.68986
ASD	0.73145
ASD	0.7943
ASD	0.5304
ASD	0.83752
ASD	0.76995
ASD	0.95125
ASD	0.41374
ASD	0.69506

## Sheet: Figure 3b
Group	Phase correction
CON	0.62078
CON	0.39127
CON	0.17108
CON	0.2939
CON	0.33626
CON	0.3461
CON	0.4003
CON	0.29618
CON	0.25297
CON	0.49797
CON	0.58695
CON	0.31584
CON	0.16948
CON	0.46384
CON	0.20597
CON	0.33618
CON	0.23131
CON	0.28492
CON	0.56607
CON	0.42634
CON	0.42115
CON	0.65842
CON	0.64617
CON	0.42757
CON	0.74115
CON	0.33311
CON	0.25583
CON	0.38531
CON	0.2379
CON	0.41943
CON	0.35534
CON	0.136
CON	0.39555
CON	0.37182
CON	0.55209
CON	0.47514
CON	0.25447
CON	0.68557
CON	0.29739
CON	0.48758
CON	0.50609
CON	0.51286
CON	0.23448
CON	0.29761
CON	0.43477
CON	0.10039
CON	0.27289
DYS	0.35216
DYS	0.30992
DYS	0.46413
DYS	0.19806
DYS	0.56847
DYS	0.55768
DYS	0.33315
DYS	0.6146
DYS	0.50968
DYS	0.23142
DYS	0.42734
DYS	0.39199
DYS	0.80146
DYS	0.17199
DYS	0.31795
DYS	0.18099
DYS	0.23751
DYS	0.34137
DYS	0.46745
DYS	0.31938
DYS	0.27403
DYS	0.37841
DYS	0.2399
DYS	0.38023
DYS	0.45442
DYS	0.5951
DYS	0.21221
DYS	0.36786
DYS	0.39574
DYS	0.65295
DYS	0.36252
DYS	0.23346
ASD	0.13366
ASD	0.24487
ASD	0.41549
ASD	0.17034
ASD	0.20165
ASD	0.30415
ASD	0.7324
ASD	0.34815
ASD	0.36205
ASD	0.70247
ASD	0.3303
ASD	0.27199
ASD	0.20528
ASD	0.26855
ASD	0.37385
ASD	0.30128
ASD	0.34174
ASD	0.23247
ASD	0.14881
ASD	0.76526
ASD	0.09749
ASD	0.22814
ASD	0.25893
ASD	0.17948
ASD	0.51422
ASD	0.15219
ASD	0.25211
ASD	0.08249
ASD	0.48464
ASD	excluded

## Sheet: Figure 3c
Group	Timekeeper noise
CON	17.8548
CON	16.1909
CON	12.2356
CON	34.6444
CON	19.5876
CON	19.5042
CON	27.6678
CON	15.6868
CON	17.1393
CON	22.2107
CON	22.8596
CON	39.7913
CON	12.2655
CON	24.9529
CON	19.5194
CON	45.4426
CON	10.6665
CON	13.4735
CON	35.5615
CON	24.6543
CON	22.7832
CON	19.3033
CON	23.9537
CON	25.3263
CON	22.2131
CON	18.9657
CON	20.899
CON	22.0555
CON	20.0773
CON	16.7864
CON	29.334
CON	13.1252
CON	20.4918
CON	19.1815
CON	15.5428
CON	18.1239
CON	21.2607
CON	22.0127
CON	21.4144
CON	23.9803
CON	21.1333
CON	14.5699
CON	17.4637
CON	14.0131
CON	21.6536
CON	24.4162
CON	31.2933
DYS	21.7941
DYS	11.9491
DYS	32.3208
DYS	17.6166
DYS	18.0244
DYS	30.4813
DYS	13.2173
DYS	30.389
DYS	17.63
DYS	21.4377
DYS	17.9427
DYS	17.0936
DYS	24.062
DYS	23.774
DYS	19.6864
DYS	27.6684
DYS	23.495
DYS	11.9627
DYS	19.3481
DYS	14.7793
DYS	20.41
DYS	22.048
DYS	26.2556
DYS	26.053
DYS	13.8315
DYS	37.653
DYS	18.6031
DYS	15.9387
DYS	18.7962
DYS	19.8557
DYS	12.1013
DYS	30.6861
ASD	26.1988
ASD	19.9315
ASD	15.3472
ASD	21.0604
ASD	39.4324
ASD	20.9357
ASD	36.3854
ASD	15.7622
ASD	22.2482
ASD	12.1939
ASD	40.608
ASD	10.1902
ASD	17.8004
ASD	52.302
ASD	21.0897
ASD	29.6248
ASD	13.5763
ASD	25.9734
ASD	19.7518
ASD	27.351
ASD	45.4266
ASD	16.5249
ASD	22.5125
ASD	28.0012
ASD	14.3706
ASD	22.3323
ASD	27.9734
ASD	17.3375
ASD	20.2082
ASD	excluded

## Sheet: Figure 3d
Group	Motor noise
CON	2.98712
CON	5.47576
CON	10.9134
CON	15.4602
CON	14.7788
CON	9.00098
CON	2.89303
CON	13.9916
CON	5.51853
CON	8.0886
CON	12.5117
CON	0
CON	11.118
CON	1.96484
CON	5.93579
CON	4.57948
CON	10.6665
CON	13.4047
CON	0
CON	10.5247
CON	9.2887
CON	2.78091
CON	0
CON	5.27059
CON	6.99581
CON	15.6436
CON	3.14875
CON	11.4684
CON	0
CON	16.7864
CON	0
CON	8.95877
CON	9.34358
CON	9.06572
CON	0
CON	6.55545
CON	14.4746
CON	0
CON	10.6616
CON	0
CON	8.11466
CON	5.57156
CON	10.5138
CON	9.79593
CON	12.1289
CON	1.50127
CON	24.0525
DYS	9.87866
DYS	11.6607
DYS	0
DYS	13.3644
DYS	4.17463
DYS	3.83678
DYS	8.94733
DYS	7.02543
DYS	9.70868
DYS	4.55772
DYS	5.47921
DYS	13.3143
DYS	3.72807
DYS	2.53742
DYS	3.43485
DYS	16.3163
DYS	12.3756
DYS	5.93925
DYS	10.6535
DYS	13.972
DYS	11.9245
DYS	22.048
DYS	14.062
DYS	0
DYS	5.41228
DYS	2.59087
DYS	10.0162
DYS	12.345
DYS	0
DYS	11.6296
DYS	2.903
DYS	14.9701
ASD	21.5537
ASD	10.4335
ASD	5.00396
ASD	11.6515
ASD	13.1567
ASD	10.4448
ASD	0
ASD	5.71911
ASD	6.70733
ASD	3.92713
ASD	10.0554
ASD	9.20258
ASD	6.1248
ASD	11.7557
ASD	20.6942
ASD	21.2884
ASD	6.6598
ASD	25.9734
ASD	6.19413
ASD	10.9303
ASD	9.99506
ASD	7.53819
ASD	9.96126
ASD	12.7641
ASD	0
ASD	0
ASD	10.5577
ASD	6.38205
ASD	5.85921
ASD	excluded

## Sheet: Figure 4a
Group	Beat -2	Beat -1	Beat 0	Beat 1	Beat 2	Beat 3	Beat 4	Beat 5	Beat 6	Beat 7
Metronome Tempo	545	545	455	455	455	455	455	455	455	455
CON	541.288	548.712	540.45	478.363	450.087	445.875	437.562	445.425	448.725	458.462
CON	551.069	538.931	547.444	505.681	439.458	424.736	431.056	425	438.778	438.472
CON	542.757	547.243	549.882	476.896	443.951	433.757	441.493	432.757	441.576	447.493
CON	555.744	534.256	510.406	527.831	523.656	478.981	472.844	458.944	463.406	465.406
CON	553.023	536.977	543.102	556.93	486.961	467.383	468.883	460.242	447.852	456.852
CON	542.263	547.737	537.487	476.637	424.2	415.275	422.1	416.387	413.262	411.4
CON	552.312	537.688	538.34	482.826	457.007	446.146	445.118	435.035	449.049	449.771
CON	550.094	539.906	548.544	522.331	450.994	448.294	452.306	448.731	444.044	451.081
CON	543.337	546.663	543.112	528.237	500.637	465.25	455.025	454.15	454.375	455
CON	547.771	542.229	547.951	500.868	458.951	455.562	448.993	453.271	461.715	458.021
CON	555.75	534.25	542.075	517.737	459.775	434.6	429.55	430.25	435.625	436.8
CON	551.938	538.062	523.223	542.955	535.83	508.241	485.438	464.598	440.045	437.688
CON	541.521	548.479	543.424	507.757	463.299	448.507	445.535	452.16	451.84	459.09
CON	547.688	542.312	545.134	493.366	460.58	462.295	458.866	456.384	454.67	438.795
CON	545.369	544.631	557.781	544.719	497.019	446.469	437.881	440.681	450.706	450.381
CON	543.45	546.55	531.975	467.55	446.825	430.288	437.3	441.837	442.387	438.712
CON	543.422	546.578	547.422	509.844	436.391	418.734	429.875	436.547	432.781	421.375
CON	542.469	547.531	557.203	557.312	553.562	539.062	525.688	524.703	496.609	499.844
CON	558.576	531.424	525.493	496.215	434.562	426.757	428.146	436.326	417.326	429.396
CON	549.906	540.094	553.203	496.266	484.906	481.969	492.016	496.141	479.438	468.969
CON	544.93	545.07	523.148	493.773	445.148	426.43	438.383	429.023	434.695	432.258
CON	537.231	552.769	548.831	506.394	454.156	437.469	451.806	444.831	446.394	462.906
CON	548.044	541.956	540.569	489.769	457.656	446.781	444.094	451.131	459.744	461.969
CON	554.594	535.406	549.422	532.562	479.375	456.859	450.297	420.734	442.734	448.922
CON	537.652	552.348	555.402	550.366	504.812	478.402	447.866	454.098	417.348	432.366
CON	552.179	537.821	535.679	529.554	493.018	527.339	474.821	454.714	450.393	439.321
CON	550.944	539.056	550.667	516.75	482.236	481.486	488.153	486.667	473.347	466.653
CON	554.141	535.859	526.688	473.891	441.797	436.844	435.797	428.766	423.078	424.969
CON	536.8	553.2	543.038	495.05	460.188	440.312	449.113	446.712	438.163	438.525
CON	544.111	545.889	544.167	511.486	423	401.861	394.194	383.556	397.806	396.931
CON	549.347	540.653	543.972	570.319	547.208	504.194	472.792	444.514	436.556	422.611
CON	543.41	546.59	552.007	475.479	440.465	434.451	436.854	435.59	445.66	438.396
CON	544.719	545.281	550.844	501.669	452.069	432.919	436.456	452.344	444.144	443.631
CON	545.038	544.962	544.513	509.038	465.462	440.363	446.938	456.6	460.725	454.8
CON	544.854	545.146	539.174	486.896	445.562	463.938	459.049	470.007	472.465	464.229
CON	543.214	546.786	556.018	553.143	498.268	466.054	453.696	457.607	448.929	450.196
CON	540.868	549.132	531.812	466.465	413.257	398.854	402.062	411.757	404.91	402.785
CON	545.852	544.148	531.242	528.508	469.664	457.977	458.367	469.133	453.523	443.586
CON	545.285	544.715	531.132	470.826	421.785	416.201	412.41	418.16	415.604	416.549
CON	545.326	544.674	529.965	487.312	448.09	424.215	442.243	446.035	445.965	453.826
CON	547.581	542.419	538.531	504.056	501.156	503.906	504.319	501.669	501.006	500.344
CON	541.035	548.965	572.59	565.771	546.896	536.965	531.035	523.882	518.549	521.201
CON	551.389	538.611	548.306	491.764	438.111	424.736	420.708	425.986	428.264	423.861
CON	542.931	547.069	551.736	516.389	464.542	455.25	461.25	470.153	474.792	467.292
CON	549.802	540.198	536.698	491.76	439.24	471.323	481.177	449.802	449.802	443.969
CON	546.598	543.402	529.223	445.598	419.616	428.652	430.188	431.42	408.688	392.509
DYS	554.172	535.828	543.172	526.672	500.406	489.531	491.406	483.141	475.281	481.531
DYS	547.035	542.965	541.243	478.465	418.771	421.535	412.174	414.34	427.09	416.076
DYS	540.562	549.438	567.384	522.402	469.634	453.259	441.259	430.688	426.812	421.634
DYS	556.208	533.792	538.611	499.403	479.028	480.292	467.097	468.736	483.472	503.944
DYS	543.194	546.806	541.403	496.333	447.958	429.167	473.944	489.097	482	490.583
DYS	554.047	535.953	530.516	511.562	460.531	437.469	434.109	423.422	420.875	415.516
DYS	544.131	545.869	528.456	485.244	442.344	434.519	435.181	445.781	448.831	456.619
DYS	550.938	539.062	529.234	512.797	458.781	393.828	388.062	401.219	415.109	419.031
DYS	549.333	540.667	541.597	485.75	430.389	434.361	450.319	443.597	444.431	425.556
DYS	560.865	529.135	510.76	566.76	527.927	471.406	492.948	446.094	496.031	483.573
DYS	539.069	550.931	541.958	523.847	480.681	448.611	443.806	446.694	458.542	455.667
DYS	551.951	538.049	540.674	519.743	494.757	466.507	452.618	451.354	452.396	451.854
DYS	543.09	546.91	541.868	528.132	483.729	463.188	438.132	441.882	439.41	434.632
DYS	546.893	543.107	548.661	511.393	481.304	466.107	451.982	456.839	461.446	455.589
DYS	543.236	546.764	534.361	523.014	475.264	457.694	455.292	458.431	448.958	468.319
DYS	549.911	540.089	550.607	532.107	481.804	456.429	450.768	439.804	433.75	430.161
DYS	548.289	541.711	522.383	538.914	508.82	476.039	478.445	453.883	470.93	472.805
DYS	547.806	542.194	552.708	502.486	473.222	454	459.917	454.139	456.75	456.25
DYS	550.737	539.263	557.425	523.688	474.95	454.288	439.625	440.038	448.613	447.55
DYS	547.688	542.312	524.766	487.5	435.625	435.812	463.031	467.703	449.969	452.922
DYS	543.256	546.744	545.644	494.394	451.019	438.469	436.581	456.381	450.919	459.581
DYS	557.344	532.656	521.547	521.359	469.469	449.703	445.469	436.922	430.938	440.719
DYS	549.571	540.429	536.411	519.464	463.661	458.696	457.589	444.625	439.393	429.143
DYS	551.212	538.788	533.337	475.613	436.762	427.288	427.538	432.837	443.887	455.688
DYS	544.911	545.089	544.375	534.5	464.446	443.268	429.268	420.036	447.571	449.875
DYS	547.734	542.266	539.609	529.766	487.859	490.031	476.219	460.547	456.359	466.359
DYS	542.312	547.688	554.785	535.285	473.299	429.062	423.09	441.479	444.688	447.688
DYS	541.701	548.299	539.229	512.938	440.118	414.91	423.938	442.715	433.493	443.924
DYS	548.278	541.722	534.25	494.5	444.583	437.181	439.917	451.125	451.389	452.667
DYS	541.014	548.986	548.236	476.778	440.708	421.403	435.222	442.278	435.097	439.944
DYS	548.5	541.5	509.036	482.554	449.446	419.607	433.339	391.875	429.018	401.964
ASD	555.031	534.969	531.75	511.812	490.219	467.594	466.469	447.938	446.312	455.531
ASD	544.417	545.583	570.181	571.167	560.611	550.417	533.542	505.389	489.5	496.028
ASD	546.639	543.361	560.097	518.847	470.319	436.333	434.583	434.194	436.583	436.444
ASD	540.625	549.375	540.319	514.042	487.875	478.931	483.986	505.375	504.264	513.319
ASD	563.047	526.953	549.891	542.609	494.328	506.703	522.516	573.859	489.859	435.984
ASD	547.211	542.789	521.07	551.555	547.992	538.867	520.773	502.586	487.617	497.445
ASD	547.597	542.403	551.514	546.653	488.972	444.431	463.958	461.931	467.014	470.306
ASD	551.66	538.34	531.604	544.854	512.174	481.021	464.076	465.646	476.146	470.201
ASD	540.445	549.555	553.977	554.805	491.945	457.383	424.914	412.039	393.57	403.711
ASD	544.875	545.125	543.708	469.361	454.014	444.958	443.028	454.5	459.542	450.361
ASD	533.4	556.6	526.075	536.125	518.575	511.8	482.05	482.875	443.275	446.6
ASD	537.938	552.062	549.41	519.326	445.965	423.84	425.785	424.826	433.174	436.354
ASD	538.833	551.167	545.229	547.708	426.688	395.729	392.188	392.792	390.646	385.625
ASD	544.513	545.487	562.45	548.5	464.288	441.55	448.15	480.3	487.225	490.637
ASD	552.054	537.946	527.125	513.804	477	475.714	484.661	489.518	503.839	497.893
ASD	543.139	546.861	542.069	496.736	461.778	438.903	435.889	437.639	435.819	443.931
ASD	543.521	546.479	566.66	497.826	473.451	487.854	483.701	496.521	491.618	500.09
ASD	549.521	540.479	512.854	542.292	532.146	510.5	501.854	515.729	513.25	472
ASD	547.288	542.712	546.775	507.462	468.663	447.25	453.012	456.938	445.875	462.538
ASD	534.297	555.703	466.641	503.484	475.922	446.766	426.047	494.141	467.391	445.203
ASD	551.984	538.016	527.406	483.484	465.25	433.75	496.609	478.984	488.188	472.797
ASD	549.646	540.354	546.604	515.41	496.924	498.757	495.646	499.549	502.132	500.271
ASD	532.969	557.031	561.719	608.052	556.469	499.615	503.865	517.573	546.906	522.406
ASD	543.979	546.021	558.979	530.674	468.243	448.118	448.007	440.368	436.007	451.799
ASD	545.549	544.451	533.243	526.757	509.618	498.229	484.562	490.868	495.479	502.812
ASD	546.688	543.312	545.112	527.663	508.212	476.837	453.038	437.387	394.988	456.488
ASD	591.462	498.538	440.012	439.212	423.663	436.863	439.212	438.637	449.613	435.087
ASD	538.775	551.225	550.5	564.925	523.375	484.562	480.262	469.1	451.15	452.625
ASD	536.75	553.25	526.125	548.562	486.688	449.938	429.938	430.188	406.625	419.188

[truncated: 62 more sheets: Figure 4b, Figure 4c, Figure 4d, Figure 4e, Figure 4f, Figure 5a, Figure 5b, Figure 5c, Figure 5d, Figure 5e, Figure 5f, Figure 5g, Figure 5h, Figure 5i, Figure 5j, Figure 5k, Figure 5l, Figure 6c, Figure 6b, Figure 6d …]
